# Supplementary material for: Insights from Metabolomic and Transcriptomic Analyses into Sulforaphane’s Protective Mechanism Against Deoxynivalenol Toxicity via Spermine Regulation
Source: Toxins (Basel). 2025 Apr 3;17(4):178. doi: 10.3390/toxins17040178 (PMC12031357; doi:10.3390/toxins17040178)
Supplement: Supplementary file 1 [file toxins-17-00178-s001.zip]

Archive with 1 entries (1 files):
- toxins-3534024-supplementary.xlsx
