# Supplementary material for: Insights from Metabolomic and Transcriptomic Analyses into Sulforaphane’s Protective Mechanism Against Deoxynivalenol Toxicity via Spermine Regulation
Source: Toxins (Basel). 2025 Apr 3;17(4):178. doi: 10.3390/toxins17040178 (PMC12031357; doi:10.3390/toxins17040178)
Supplement: Supplementary file 1 [file toxins-17-00178-s001.zip › toxins-3534024-supplementary.xlsx]

## Sheet: Table S1
Table S1. Differential metabolites between DON and control group
Metabolite name	log2FoldChange	pvalue	Change
Guanoxabenz [USAN:INN]	1.04537	0.008506	Up
4-Iodoanisole	1.46357	2e-06	Up
(2S)-2-Piperazinecarboxylic acid	1.31892	0	Up
Gly-Lys	2.25719	0	Up
2,3-Bisphospho-D-glyceric acid	2.25701	1.4e-05	Up
D-myo-Inositol 1,4-bisphosphate	1.42524	0.001842	Up
6-O-Phosphono-D-gluconic acid	2.92962	6.9e-05	Up
phospho(1-aminoethyl)(2-carboxypropyl)phosphinic acid	-1.83341	0	Down
5-(4-Acetoxy-1-butynyl)-2,2bithienyl	-1.84632	1e-06	Down
L-Serine O-phosphate	-1.84788	0.000166	Down
Cysteine-glutathione disulfide	1.2254	0.001845	Up
a-D-Mannose 1-phosphate	-1.15104	1.3e-05	Down
.alpha.-Aminoadipic acid	1.47155	1e-06	Up
Ginsenoside Rb1	1.10084	6.6e-05	Up
Thiamine	-1.08712	2e-06	Down
Aspartyl-L-proline	1.54057	0.000771	Up
Taurine	-2.05889	0	Down
g-Butyrobetaine	-0.915391	5.3e-05	Down
N3,N4-Dimethyl-L-arginine	-1.2365	9e-06	Down
Threonylglutamine	1.36586	1.4e-05	Up
gamma-Glu-gln	-1.38157	0	Down
D-(+)-raffinose	2.06495	0.00317	Up
Melibiose	1.10862	0	Up
val-arg	2.71984	1.5e-05	Up
Stachyose	2.46817	0.009398	Up
glycerin	-0.997117	6.9e-05	Down
Pregabalin	-0.953439	0	Down
Ll-2,6-diaminoheptanedioate	1.07581	1.7e-05	Up
Glu-Glu	-0.965503	0.001595	Down
arg-leu	3.27876	6e-06	Up
ophthalmic acid	1.77867	0	Up
Gly-Leu	1.35084	0.000102	Up
Penciclovir	0.92136	0.00193	Up
tranexamic acid	-1.0598	0.000815	Down
D-Glucosyl-beta-1,1-N-palmitoyl-D-erythro-sphingosine	1.12055	4.5e-05	Up
L-Cysteine	-1.16165	0.001824	Down
Palatinose	0.99429	0	Up
Carmustine	-1.74662	0.007222	Down
4-Oxoproline	-0.818325	0	Down
Creatine	0.883386	7.9e-05	Up
Cytidine diphosphate	0.902035	1.1e-05	Up
Dimethyl sulfoxide	2.36835	0.000553	Up
leu-gln	1.64589	0.01303	Up
N-Acetyl-DL-serine	1.3344	0.000273	Up
DL-Glutamine	1.33297	0.000391	Up
MFCD00037215	-1.10998	0.00072	Down
Dihydrouridine	0.981049	9e-06	Up
3-Hydroxy-L-proline	1.1696	1e-05	Up
Ethylenediaminetetraacetic acid	1.22151	0.000299	Up
Allyl isothiocyanate	-1.3474	2e-06	Down
Nicotinamide hypoxanthine dinucleotide	1.02822	1e-05	Up
N-Acetyl-D-galactosamine	1.93138	0.000658	Up
his-tyr	2.95278	0.003197	Up
L-arginine	2.75086	0.004818	Up
XANTHOSINE-MONOPHOSPHATE	-4.28771	3e-06	Down
Thiophene	-0.886033	0.000137	Down
Val-Ser	1.47093	0.000199	Up
Ambrette musk	2.5613	7e-05	Up
N2-Acetyl-L-lysine	3.79893	0.000654	Up
5-Hydroxy-2-furoic acid	-1.90833	0	Down
8-(Methylsulfinyl)octyl isothiocyanate	1.84872	0.014128	Up
tyr-gln	2.33251	2.3e-05	Up
2-Methyl-3-hydroxybutyric acid	-1.47433	0.006982	Down
3-(3,5-Dimethoxyphenyl)propanoic acid	2.04946	0.000499	Up
Ophthalmic acid	1.90103	7e-06	Up
PYROGLUTAMATE	-0.993379	4e-05	Down
GLY-MET	3.07163	3.1e-05	Up
pentahomomethionine	3.41629	0.000636	Up
Norepinephrine sulfate	-1.82215	0.000146	Down
trans-4-Phenyl-4-piperidinocyclohexanol	1.78768	0.002159	Up
N-[3-Carboxy-2-(carboxymethyl)-2-hydroxypropanoyl]glutamic acid	0.904426	0.000504	Up
Methionylserine	3.75332	0.000773	Up
S-methylglutathione	1.40119	0.000161	Up
D-(-)-Glutamine	3.17725	0.000322	Up
met-gln	2.27977	0.007468	Up
Estrone glucuronide	-1.09511	0.002646	Down
Glu-Met	4.00667	5e-06	Up
arg-ser	2.02885	1e-06	Up
N-{(2R)-1-[(4-Hydroxybenzyl)amino]-3-methoxy-1-oxo-2-propanyl}glycine	3.68985	0.000106	Up
asn-tyr	1.79925	0.000357	Up
spiroxasone	2.60094	8e-06	Up
Vincristine	-1.50676	1e-06	Down
gamma-L-glutamyl-L-tyrosine	3.01107	0.000196	Up
(9Z)-16-(Dimethylarsoryl)-9-hexadecenoic acid	2.2565	0.000906	Up
2-Methylglutaric acid	-1.13511	3.8e-05	Down
4-hydroxy-4-(indol-3-ylmethyl)glutamic acid	2.76252	0.000167	Up
ARG-PHE	2.37801	8e-06	Up
D-Glucose 6-phosphate	-1.7471	0.01546	Down
phe-gln	3.22279	1.8e-05	Up
(2E)-2-Benzylidenefuro[2,3-e][1]benzofuran-3(2H)-one	1.84932	0.005431	Up
Pyridoxine	-1.19529	2e-06	Down
Anthranilate	2.04338	0.000476	Up
Lyso-PAF C-18	-1.17234	0.001325	Down
Oleate	-1.20224	0.001546	Down
Oleoyl ethylamide	-1.09696	0.001722	Down
N,N-Dimethylsphingosine	-2.44222	0.02015	Down
2-Hydroxypropyl stearate	-1.43284	6.2e-05	Down
Lithocholic acid	-2.00694	4.3e-05	Down
17(S)-HpDHA	-1.46873	0.004491	Down
4-Undecylbenzenesulfonic acid	-1.45206	0.004377	Down
N-(11Z,14Z)-eicosadienoylethanolamine	-1.23786	0.003993	Down
N~2~-Tetradecanoyl-L-glutamine	-1.30829	0.001376	Down
2-Arachidonyl glycerol ether	-1.30294	0.005266	Down
Stearic acid	-1.16262	0.000277	Down
C-12 NBD-dihydro-ceramide	-1.6529	0.001456	Down
(5Z,8Z,11Z,14Z)-N-(2-Hydroxyethyl)-17,17-dimethyl-5,8,11,14-docosatetraenamide	-2.71217	1e-06	Down
Amitiza	-1.3681	0.004291	Down
Taurochenodeoxycholic acid	-1.06854	0.001374	Down
1-Phenyl-1,3-octadecanedione	-2.37707	1e-06	Down
N-oleoyl glutamine	-1.26951	0.001613	Down
(2R)-2-[(6Z,9Z,12Z,15Z)-6,9,12,15-Octadecatetraenoyloxy]-3-(tetradecanoyloxy)propyl 2-(trimethylammonio)ethyl phosphate	-1.85935	0.005842	Down
N-[(2S,3R,4E,6E)-1,3-Dihydroxy-4,6-tetradecadien-2-yl]icosanamide	-1.73889	0.001636	Down
1,2-di-[(9Z,12Z,15Z)-octadecatrienoyl]-sn-glycero-3-phosphocholine	-1.55554	0.000486	Down
1-hexadecanoyl-2-(4Z,7Z,10Z,13Z,16Z,19Z-docosahexaenoyl)-sn-glycero-3-phosphoethanolamine	-2.19429	2.6e-05	Down
(15Z,19R)-25-Amino-22-hydroxy-22-oxido-17,21,23-trioxa-22lambda~5~-phosphapentacos-15-en-19-yl (6Z,9Z,12Z,15Z)-6,9,12,15-octadecatetraenoate	-1.65426	0.000314	Down
(2R)-2-[(7Z,10Z,13Z,16Z,19Z)-7,10,13,16,19-Docosapentaenoyloxy]-3-[(5Z,8Z,11Z,14Z,17Z)-5,8,11,14,17-icosapentaenoyloxy]propyl 2-(trimethylammonio)ethyl phosphate	-2.851	0.001839	Down
1-tetradecanoyl-2-[(9Z,12Z,15Z)-octadecatrienoyl]-sn-glycero-3-phosphocholine	-2.16683	3.3e-05	Down
1-octadecanoyl-2-(4Z,7Z,10Z,13Z,16Z,19Z-docosahexaenoyl)-sn-glycero-3-phosphoethanolamine	-2.16101	0.000384	Down
1,2-Diarachidonoyl-sn-glycero-3-PC	-3.07948	2e-06	Down
(2R)-2-[(4Z,7Z,10Z,13Z,16Z,19Z)-4,7,10,13,16,19-Docosahexaenoyloxy]-3-[(9Z)-9-hexadecenoyloxy]propyl 2-(trimethylammonio)ethyl phosphate	-1.12029	0.003002	Down
1-hexadecanoyl-2-(5Z,8Z,11Z,14Z-icosatetraenoyl)-sn-glycero-3-phosphoethanolamine	-2.85204	4e-06	Down
Taurodeoxycholic Acid	-1.31151	0.001832	Down
Psychosine	-1.13892	0.003741	Down
1-Palmitoyl-2-docosahexaenoyl-sn-glycero-3-phosphocholine	-1.82828	8.4e-05	Down
(2S)-3-{[(10S)-10-Methyloctadecanoyl]oxy}-2-(palmitoyloxy)propyl alpha-D-glucopyranosiduronic acid	-2.22769	0.000315	Down
1-oleoyl-2-linoleyl-sn-glycero-3-phosphoethanolamine	-2.06431	5e-06	Down
Quinine	-2.5649	0.000434	Down
(+/-)5(6)-EET	-0.942862	0.000648	Down
1-octadecanoyl-2-[(4Z,7Z,10Z,13Z,16Z)-docosapentaenoyl]-sn-glycero-3-phosphoethanolamine	-1.96578	0.000733	Down
Eicosapentaenoyl PAF C-16	-1.45522	0.011615	Down
DL-Dipalmitoylphosphatidylcholine	-2.53282	5e-06	Down
Emblicanin A	-2.05769	0.000502	Down
2-Aminoethyl (2R)-2-hydroxy-3-[(1Z,12Z)-1,12-nonadecadien-1-yloxy]propyl hydrogen phosphate	-1.01508	0.000672	Down
1-[(9Z)-octadecenoyl]-2-[(4Z,7Z,10Z,13Z,16Z,19Z)-docosahexaenoyl]-sn-glycero-3-phosphocholine	-0.952601	0.0031	Down
1-stearoyl-2-arachidonoyl-sn-glycero-3-phosphoethanolamine	-1.61838	6e-06	Down
Dioleoylphosphatidylethanolamine	-1.02151	8.6e-05	Down
DG(16:1(9Z)/18:3(9Z,12Z,15Z)/0:0)	-1.43284	0.001973	Down
Diarachidonin	-1.69853	0.003451	Down
1-(1Z-octadecenyl)-2-(4Z,7Z,10Z,13Z,16Z,19Z-docosahexaenoyl)-sn-glycero-3-phosphocholine	-2.08375	0.022452	Down
Noroxymorphone	-1.73264	0.00719	Down
Arachidonoyl PAF C-16	-2.4112	9.4e-05	Down
C-8 Ceramide-1-phosphate	-1.41388	0.00738	Down
N-Acetyl-D-glucosamine	1.7539	0.021582	Up
UDP-N-acetylglucosamine	1.50538	0.005029	Up
Pyridoxal	1.97563	0.00227	Up
2-oxo-8-methylthiooctanoic acid	2.00511	0.003116	Up
Salicylamide	1.40556	0	Up
N-Acetyl-a-D-glucosamine	1.59005	1e-06	Up
Xanthosine	-1.52533	0.004677	Down
Tetraacetylethylenediamine	1.12823	0.000549	Up
Valylvaline	3.56727	0.000403	Up
Ile-cys	3.2577	0.012765	Up
Obliquine	1.59278	0.00024	Up
Gly-Phe	2.01371	5e-06	Up
His-Trp	3.0181	1.9e-05	Up
Leucylasparagine	2.12704	0.001519	Up
mebutamate	2.38009	0.004086	Up
Midodrine	1.19371	0.000255	Up
Tributyl phosphate	1.31603	0.000128	Up
Alanyltyrosine	-1.73264	0.000853	Down
6-Hydroxymelatonin	5.67725	0.000524	Up
Hopantenic acid	3.56111	0.010365	Up
Leu-Gly-Pro	2.47887	0.002964	Up
MFCD00867883	1.97409	1.5e-05	Up
Acetyl-N-formyl-5-methoxykynurenamine	4.08359	0	Up
Methyl (3S)-3-[(3S,3aS,6S,9aS,9bR,10aS)-3-(3-furyl)-9-hydroxy-3a,6,9a-trimethyl-1,8-dioxododecahydrobenzo[f]oxireno[d]isochromen-6-yl]-3-hydroxypropanoate	1.54275	0.000322	Up
2-methoxyestrone 3-glucosiduronic acid	1.52085	2.3e-05	Up
Imazapyr	2.33911	3.2e-05	Up
pro-met	1.35558	8.4e-05	Up
threonylphenylalanine	3.10175	6e-06	Up
Leukotriene C4	-1.56235	4e-06	Down
Norclozapine	4.35835	1e-06	Up
hexobarbital	3.95319	5e-06	Up
Methyl [5,11-diacetoxy-13-(3-furyl)-16-hydroxy-6,6,8,12-tetramethyl-17-methylene-15-oxo-2,14-dioxatetracyclo[7.7.1.0~1,12~.0~3,8~]heptadec-7-yl]acetate	1.07457	0.002539	Up
Sulfadiazine	-1.02503	0.000112	Down
Arg-pro	0.833983	0.000171	Up
asp-leu	2.80021	4.1e-05	Up
11322209	-1.65836	0.001545	Down
met-tyr	4.66612	2e-06	Up
Cortisol 21-acetate	1.52892	0.003443	Up
Tipelukast	2.1168	1.9e-05	Up
(S)-1-Methoxy-3-heptanethiol	-0.989077	0.001573	Down
Bethanidine	0.910119	3.1e-05	Up
1-O-(9,16,17-Trihydroxy-18-oxokauran-18-yl)hexopyranose	1.21276	1.2e-05	Up
Biocytin	2.08773	2e-06	Up
benalaxyl	1.14581	0.011696	Up
benactyzine	1.40877	0.004237	Up
(+)-abscisic acid beta-D-glucopyranosyl ester	2.31783	0.000147	Up
Alanyltryptophan	3.45208	3.9e-05	Up
diphenhydramine	1.80554	5.6e-05	Up
Leucine	3.26885	0.000467	Up
L-tryptophanamide	-1.14561	1e-06	Down
Minocycline	4.93805	1e-06	Up
Omeprazole sulphone	3.61014	9.8e-05	Up
(1S,5R,11R,12S,14R,17S,20S,21R)-5-Methyl-15-methylene-7-oxa-10-azaheptacyclo[12.6.2.0~1,11~.0~5,20~.0~6,10~.0~12,17~.0~17,21~]docosane-19,22-dione	2.61315	2.5e-05	Up
asn-phe	1.88943	0.000462	Up
N-Acetylornithine	0.932817	0	Up
Eptapirone	3.46931	0.001095	Up
Eravacycline	1.18574	0.000119	Up
N-[(5S)-5-Amino-5-carboxypentanoyl]cysteinyl-D-valine	4.06772	0.004258	Up
2-Ethyl-2-phenylmalonamide	-1.16877	0.00019	Down
Leu-Val	5.05339	0.000177	Up
Methyl 4-{(1S,2S)-2-[(2R,3E,5Z)-13-bromo-6,10-dimethyl-3,5-tridecadien-12-yn-2-yl]cyclopropyl}butanoate	2.22814	0.000385	Up
Valylproline	4.27568	0.000364	Up
Prolylleucine	1.31892	8.6e-05	Up
gln-trp	2.37979	0.000272	Up
<U+03B3>-mangostin	1.3799	0	Up
Kanosamine	-1.40813	2e-06	Down
pteroic acid	-1.38949	0	Down
clavulone II	1.35276	1.4e-05	Up
Dinobuton	-1.40545	1e-06	Down
Folic acid	-1.23888	4e-06	Down
imazamox	3.91022	4e-06	Up
2-Cyclohexyl-4,6-dinitrophenol	-1.10439	4e-06	Down
Ofloxacin	1.31051	0.000116	Up
Avasimibe	0.942083	0.01132	Up
Oglufanide	2.09889	0.000107	Up
Diethylenetriamine	1.97089	3e-06	Up
Hippurate	-0.906169	0	Down
Tyr-Phe	3.19966	1.1e-05	Up
Nandrolone benzoate	1.64057	4.1e-05	Up
(1R,2R,3S,6S,7R,9S,10S,11S,13R,14R)-11-(1-Hydroxy-2-propanyl)-3,7,10-trimethyl-15-oxapentacyclo[7.5.1.0~1,6~.0~7,13~.0~10,14~]pentadecane-2,6,9,11,13,14-hexol	2.95587	1.5e-05	Up
1-Methoxypyrene	2.26754	0.00196	Up
Apafant	2.6753	0.003456	Up
Glycyl-L-leucine	1.88472	0.00094	Up
Emamectin B1a	1.35197	0.014231	Up
Arctiin	0.974823	0	Up
beta-D-glucosyl crocetin	1.39901	9.4e-05	Up
Sulfamethazine	-0.979942	0	Down
Barnidipine	2.68502	3e-05	Up
Diflucortolone	2.69138	0.000154	Up
libenzapril	1.39693	0.008662	Up
2949	0.931456	8.1e-05	Up
(2R)-2-{[(5E)-4-Hydroxy-7-oxo-5-heptenoyl]oxy}-3-(phosphonooxy)propyl (9Z)-9-octadecenoate	1.61584	7.3e-05	Up
Tricin	2.33228	0.001113	Up
2822138	2.057	0.000619	Up
bruceantinol	2.19906	0.000848	Up
2-[(3S,3aR,5R,8R,8aS)-3,8-Dihydroxy-8-(hydroxymethyl)-3-methyl-2-oxodecahydro-5-azulenyl]-2-propanyl beta-D-glucopyranoside	2.79429	0.000267	Up
ibho#20	2.5748	1.4e-05	Up
5-{4-[2-(Methylamino)ethoxy]benzyl}-1,3-thiazolidine-2,4-dione	-1.09296	9e-05	Down
Tetraxetan	1.17945	1e-06	Up
1,4-Bis(2-ethylhexyl) sulfosuccinate	2.36424	0.000166	Up
Natamycin	0.764941	9e-06	Up
[3-(3,4-methylenedioxyphenyl)-2-(mercaptomethyl)-1-oxoprolyl]glycine	1.19383	0.002183	Up
Microcystin LY	1.47602	0.000902	Up
(5Z,8Z,11Z,14Z,17Z,20Z)-22-(Dimethylarsoryl)-5,8,11,14,17,20-docosahexaenoic acid	2.8437	0.000107	Up
ergosine	1.75647	0	Up
sulfalene	-1.15521	0	Down
Leu-Leu	3.58207	6.4e-05	Up
O-DESMETHYLCARVEDILOL	1.50233	0.000321	Up
1-(beta-D-Ribofuranosyl)-1,2-dihydropyrimidine	2.46814	0.013562	Up
1,9-Nonanedithiol	1.93055	0.001979	Up
3-({[2-(4,4'-Bipiperidin-1-yl)-4-isopropyl-1,3-thiazol-5-yl]carbonyl}amino)-N-(phenylsulfonyl)alanine	1.55488	1.1e-05	Up
Gabexate	1.28185	0.020102	Up
Phenazone	-0.908876	7.6e-05	Down
Trimipramine N-oxide	1.10662	0.000111	Up
Veliflapon	2.70343	0	Up
Diflucortolone valerate	1.99682	0	Up
Microcystin LF	2.63269	1e-06	Up
2'-O-Methyladenosine	1.45649	0.007026	Up
Hexanoylcarnitine	-1.44654	1e-06	Down
pimozide	1.7133	0.002998	Up
(3Z,5E,8S,11Z,14S,16R,17E,19E,24R)-24-Ethyl-14,16-dihydroxy-2-oxooxacyclotetracosa-3,5,9,11,17,19-hexaen-8-yl beta-D-glucopyranoside	2.49843	3.3e-05	Up
Diacetyl	-1.46077	0.008542	Down
5-Methoxyindoleacetic acid	-0.794858	2e-06	Down
(5Z,8Z,11Z,14Z)-N-(4-Sulfamoylphenyl)-5,8,11,14-icosatetraenamide	3.38435	0	Up
Actinomycin D	2.80799	0.000135	Up
Pfaffoside A	-1.65472	0.001839	Down
3-hydroxyoctanoylcarnitine	-0.971148	5.2e-05	Down
DL-Tryptophan	2.58964	2.2e-05	Up
Marimastat	0.970927	5.9e-05	Up
GLUCOSYL STEVIOL	1.01343	0.003041	Up
2-(2,6-Dihydroxy-4-methoxyphenyl)-5,7-dihydroxy-8-(2-isopropenyl-5-methyl-4-hexen-1-yl)-6-(3-methyl-2-buten-1-yl)-2,3-dihydro-4H-chromen-4-one	1.30422	0.005235	Up
17,24-Diaza-1,9-diazoniaheptacyclo[23.6.2.2~9,16~.2~19,22~.1~3,7~.0~10,15~.0~26,31~]octatriaconta-1(32),3(38),4,6,9,11,13,15,19,21,25(33),26,28,30,34,36-hexadecaene	1.00447	0.000114	Up
Neomycin B	1.48001	0.003883	Up
Norverapamil	1.16871	2e-06	Up
Cyphenothrin	1.78266	3.7e-05	Up
(2E)-8-{[(2R)-1-[(9Z)-9-Octadecenoyloxy]-3-(phosphonooxy)-2-propanyl]oxy}-4,8-dioxo-2-octenoic acid	1.31504	0.006829	Up
2-Amino-7,8-dihydroxy-6-(1,2,3-trihydroxypropyl)-5,6,7,8-tetrahydro-4(1H)-pteridinone	-1.09234	0.000135	Down
MFCD00056735	1.66275	0.0001	Up
a-Aspartylphenylalanine	3.83039	0.001228	Up
N-Acetyl-DL-tryptophan	-1.31653	0	Down
0	1.1762	0	Up
Baricitinib	0.895303	0.004976	Up
MFCD27968709	0.938173	0.000633	Up
Cannabigerolic acid	-1.13638	0.00232	Down
Ansatrienin A	2.32444	1e-06	Up
Resiniferatoxin	3.80645	0.00045	Up
Biotin	1.31887	0.013622	Up
3-[(O-D-Apio-尾-D-furanosyl-(1鈫?)-O-[6-deoxy-伪-L-mannopyranosyl-(1鈫?)]-尾-D-galactopyranosyl)oxy]-5,7-dihydro-2-(4-hydroxyphenyl)-4H-1-benzopyran-4-one	-2.38007	0.013456	Down
2,4,5-Trimethyl-1,3-thiazole	-1.07795	3.4e-05	Down
D-benzylpenicilloic acid	-0.970017	0.000115	Down
(2beta,3alpha,5alpha,6alpha)-Cholestane-2,3,6-triyl tris(hydrogen sulfate)	-2.09234	0.021034	Down
Limonin	1.28795	0.000219	Up
Otenabant	0.904812	0.000208	Up
Idarubicin	-1.15072	0.00031	Down
mizolastine	2.466	0.000149	Up
19(R)-Hydroxy prostaglandin E1	-1.24025	0.003949	Down
5955761	-1.5454	2e-06	Down
3-[(3-Hydroxydecanoyl)oxy]-4-(trimethylammonio)butanoate	-1.46196	0.000111	Down
Tetrahydrobiopterin	1.74222	0.000299	Up
3,4-Dichlorotridecanoic acid	1.173	0.002779	Up
TO0127900	1.30018	0.001181	Up
Methyl (2R)-3-[(S)-cyano(phenyl)methoxy]-2-hydroxy-3-{[(2S)-3-hydroxy-1-methoxy-1-oxo-2-propanyl]oxy}propanoate	-0.832385	1e-06	Down
4-Hydroxytamoxifen	2.2655	0.01292	Up
Indobufen	1.57454	0.001582	Up
MFCD00093300	-1.91485	0.016526	Down
Adipic acid	-2.34373	0.013802	Down
3-hydroxydodecanoylcarnitine	-1.33862	0.000509	Down
Flumequine	-1.87991	0	Down
Carbaprostacyclin	-1.99942	0.000172	Down
Lauroylcarnitine	-1.49492	7.6e-05	Down
Monolinuron	-1.86723	4.9e-05	Down
1-(4-Methoxyphenyl)-3-pentanyl hydrogen sulfate	-1.9788	0.000131	Down
Fludarabine	-1.78488	0.000107	Down
1-(Propyldisulfanyl)-1-(propylsulfinyl)propane	-1.69806	0.000149	Down
2134652	-1.73648	0.000214	Down
1-(5,6-Dihydro-7H-[1,3]benzodioxolo[6,5,4-de]benzo[g]quinolin-7-yl)ethanone	-1.87197	0.000113	Down
3-hydroxytetradecanoylcarnitine	-1.92248	2e-06	Down
dehydrosiphonochalynol	2.69993	0.017369	Up
(5Z)-7-{(1R,4S,5R,6R)-6-[(1E,3S)-3-Hydroxy-1-octen-1-yl]-2,3-dioxabicyclo[2.2.1]hept-5-yl}-N-propyl-5-heptenamide	-2.04931	0.002526	Down
N-Oleoyl-L-Serine	-2.13479	1e-05	Down
Deoxylimonin	-1.46833	0.015023	Down
5-O-methyl embelin	-1.00289	0.006631	Down
BLT-4	-1.83084	1e-06	Down
ELLIPTICINE	-1.91921	2e-06	Down
Colchicoside	-1.79336	1e-06	Down
9,12-Hexadecadienoylcarnitine	-1.65063	0.001724	Down
Cortisol	-0.976816	0.000345	Down
4149853	-1.68223	0.000163	Down
(4S)-4-[(6Z,9Z,12Z)-6,9,12-Octadecatrienoyloxy]-4-(trimethylammonio)butanoate	-3.37482	1e-06	Down
GLYCOCHENODEOXYCHOLATE	-0.894054	5e-06	Down
(-)-nabilone	-0.888434	6.4e-05	Down
3-hydroxyhexadecanoylcarnitine	-1.60647	0.004075	Down
(2E)-hexadecenoylcarnitine	-2.19297	2e-05	Down
0	1.31875	0.015244	Up
O-pentadecanoylcarnitine	-1.63711	0.001335	Down
(4S)-4-{[(9Z)-3-Hydroxy-9-octadecenoyl]oxy}-4-(trimethylammonio)butanoate	-3.22297	0	Down
carbinoxamine	-1.45839	0.000348	Down
N-Stearoyltyrosine	-1.6398	0.000516	Down
Sphinganine	-1.41658	0.000732	Down
Linoleyl carnitine	-1.55554	0.001484	Down
2-({[(2S,3R)-2-Methyl-3-pentadecyl-2-oxiranyl]carbonyl}amino)propyl acetate	-2.78289	2e-06	Down
3-[(4E,7E,10E,13E,16E)-4,7,10,13,16-Docosapentaenoyloxy]-4-(trimethylammonio)butanoate	-2.19429	0.000585	Down
MFCD22416941	-2.18902	8.3e-05	Down
3-[(12-Hydroxyoctadecanoyl)oxy]-4-(trimethylammonio)butanoate	-2.17137	6e-05	Down
O-heptadecanoylcarnitine	-1.65426	0.000725	Down
(7Z,10Z,13Z,16Z)-docosatetraenoylcarnitine	-2.19496	0.000335	Down
(11Z,14Z)-eicosadienoylcarnitine	-2.26119	6.1e-05	Down
7309670	-1.65426	1.2e-05	Down
3-Dehydro-2-deoxyecdysone	-0.985645	9e-06	Down
ORTHOHYDROXYATORVASTATIN	1.4961	0.009286	Up
(2R)-1-{[(2-Aminoethoxy)(hydroxy)phosphoryl]oxy}-3-hydroxy-2-propanyl (9Z,12Z,15Z)-9,12,15-octadecatrienoate	-3.57175	0	Down
3-({3-[(6-Deoxy-alpha-L-mannopyranosyl)oxy]tetradecanoyl}oxy)decanoic acid	3.1828	0	Up
3,6-Anhydro-2,4,5-tris-O-(2-hydroxyethyl)-1-O-{2-[(9E)-9-octadecenoyloxy]ethyl}hexitol	2.81609	1e-06	Up
(2R)-3-{[(2-Aminoethoxy)(hydroxy)phosphoryl]oxy}-2-hydroxypropyl (9Z)-9-hexadecenoate	-2.47153	0	Down
(+/-)17(18)-EpETE methyl ester	-0.978236	0.002553	Down
lysophosphatidylethanolamine (22:6(4Z,7Z,10Z,13Z,16Z,19Z)/0:0)	-1.58035	9.9e-05	Down
1-tetradecyl-sn-glycero-3-phosphocholine	-1.45403	3.2e-05	Down
Jasmonic acid	-2.16424	0	Down
2,4-dihydroxyheptadec-16-ynyl acetate	-1.03949	0.001054	Down
1-linoleoyl-sn-glycero-3-phosphoethanolamine	-2.22162	2e-06	Down
3beta,17beta-Diacetoxy-5alpha-androstane	-2.44301	8e-06	Down
KJ9800000	-2.45166	1.3e-05	Down
Elacytarabine	-2.73504	0	Down
Maduramicin	-1.82521	6e-06	Down
(+/-)12(13)-DiHOME	-1.51293	0.000242	Down
(2R)-1-{[(2-Aminoethoxy)(hydroxy)phosphoryl]oxy}-3-hydroxy-2-propanyl (7Z,10Z,13Z,16Z,19Z)-7,10,13,16,19-docosapentaenoate	-1.33679	0.000524	Down
Lysophosphatidylinositol	-1.96409	1.5e-05	Down
Palmitoleyl homoserine lactone	-2.11528	3.2e-05	Down
2-[(5Z,8Z,11Z)-icosatrienoyl]-sn-glycero-3-phosphoethanolamine	-2.69245	0	Down
1-O-oleoyl-sn-glycero-3-phosphoserine	-2.47153	2.5e-05	Down
16-Hydroxyhexadecanoic acid	-1.09357	0.000379	Down
Glycerophospho-N-palmitoyl ethanolamine	-1.99367	4.5e-05	Down
(5Z)-7-{(2R,3S,4S)-4-Hydroxy-2-[(1E,3S)-3-hydroxy-1-octen-1-yl]-6-oxotetrahydro-2H-pyran-3-yl}(3,3,4,4-~2~H_4_)-5-heptenoic acid	2.85969	0.002381	Up
Fluprednidene acetate	-1.74275	0.000186	Down
Drostanolone propionate	-1.78488	2.9e-05	Down
Retinol	-1.60253	0.000111	Down
1-arachidonoyl-sn-glycero-3-phosphocholine	-2.53116	4e-06	Down
1-Oleoyl-2-hydroxy-sn-glycero-3-PE	-2.70463	1e-06	Down
Linoleoyl ethanolamide	-1.04961	0.00018	Down
Pimobendan	-0.983361	0.000118	Down
(2R)-1-{[(2-Aminoethoxy)(hydroxy)phosphoryl]oxy}-3-hydroxy-2-propanyl (7Z,10Z,13Z,16Z)-7,10,13,16-docosatetraenoate	-1.32121	0.001022	Down
pentalinonsterol	-2.66658	2e-06	Down
(2R)-2-Hydroxy-3-[(10Z,13Z,16Z)-10,13,16-nonadecatrienoyloxy]propyl 2-(trimethylammonio)ethyl phosphate	-2.12532	0.020794	Down
1-heptadecanoyl-sn-glycero-3-phosphocholine	-1.23616	0.000334	Down
2-[(11Z,14Z)-icosadienoyl]-sn-glycero-3-phosphoethanolamine	-2.43753	1.7e-05	Down
Buprenorphine	-3.07704	4e-06	Down
Lyso-PAF-C16	-1.18082	0.000932	Down
ethylestrenol	-1.49208	0.002738	Down
(+/-)9(10)-EpOME	-1.82164	0	Down
4,6-CHOLESTADIEN-3-ONE	-2.8879	4.8e-05	Down
1-Oleoyl-rac-glycerol	-1.04543	0.000162	Down
2-Arachidonoyl glycerol	-1.03032	0.000208	Down
Palmitic acid	-1.47033	3.8e-05	Down
PALMITOYLCARNITINE	-0.91376	0.00053	Down
Ubiquinone Q4	-1.45522	0.000262	Down
1-[(1Z)-octadec-1-enyl]-sn-glycero-3-phosphoethanolamine	-1.72786	0.000288	Down
Ethyl docosahexaenoate	-2.10594	1e-05	Down

## Sheet: Table S2
Table S2. Differential metabolites between DON and SFN+DON group
Metabolite name	log2FoldChange	pvalue	Change
(2S)-2-Piperazinecarboxylic acid	0.7018	0.003212	Down
Gly-Lys	0.4108	2e-06	Down
Spermine	2.4565	0.000106	Up
(4R,6E,8E,10R,11R,12E)-13-Bromo-10,11-dichloro-4-hydroxy-7,11-dimethyl-3-methylene-6,8,12-tridecatrienoic acid	0.6962	0.004461	Down
6-O-Phosphono-D-gluconic acid	0.6999	0.006073	Down
2-methylcitric acid	0.7011	0.002594	Down
MFCD00010043	0.5036	0.000605	Down
Mutagen X	1.4944	0.01748	Up
n-Propyl GalIate	0.5242	0.00022	Down
7-O-Phosphonohept-2-ulose	0.4457	0.006356	Down
Uridine 5'-diphosphogalactose	0.6555	0.017574	Down
Cysteine-glutathione disulfide	0.4822	0.000977	Down
Acetyl-CoA	1.4775	9.9e-05	Up
a-D-Mannose 1-phosphate	1.4415	0.002316	Up
3-Oxalomalic acid	0.6836	0.00449	Down
L-Glutamic acid	1.3637	0.000444	Up
<U+03A5>-Aminobutyric acid (GABA)	0.7352	0.000402	Down
Ascorbic acid	1.9135	2.3e-05	Up
O-(3-Carboxypropanoyl)homoserine	0.4307	2.2e-05	Down
Methyl acetoacetate	0.2721	0.003188	Down
Beta-Alanine	0.6333	0.000462	Down
Ginsenoside Rb1	0.5082	7.9e-05	Down
Citicoline	0.5497	0.000572	Down
4-nitro-6-oxohepta-2,4-dienedioic acid	1.7796	0.012717	Up
Aspartyl-L-proline	0.4455	0.005923	Down
Threonylglutamine	0.5393	0.000843	Down
Homoanserine	0.5431	0.001504	Down
Deoxyribose	1.5929	0.001374	Up
cys-ala	0.6946	0.003532	Down
D-(-)-Arabinose	0.5821	5.3e-05	Down
val-arg	0.2475	0.000438	Down
2-Hydroxydesipramine	1.6306	0.001177	Up
Valyl-4-hydroxyproline	0.6675	0.009907	Down
Ll-2,6-diaminoheptanedioate	0.6007	0.000157	Down
MDMA	0.5095	0.000971	Down
arg-leu	0.2448	0.000574	Down
Coproporphyrin III tetramethyl ester	0.6454	0.01482	Down
8-hydroxy-deoxyguanosine	0.3442	0.004058	Down
D-gluconate	2.2318	0.000727	Up
Gly-Leu	0.5794	0.006173	Down
Penciclovir	0.6521	0.003837	Down
epsilon-(gamma-Glutamyl)-lysine	0.6612	0.003138	Down
N-a-L-Acetyl-arginine	0.6878	0.003051	Down
L-Cysteine	2.4384	0.000694	Up
4-Hydroxy-5-methylfuran-3(2H)-one	1.3777	0.001642	Up
Purine	1.4383	0.000387	Up
Ethylmalonic acid	1.4295	0.000699	Up
Carmustine	3.9191	0.002747	Up
Uracil	0.4244	6e-06	Down
D-fructose	4.0095	0.00387	Up
(E)-Furazolidone	2.2126	0.000406	Up
Dihydrolipoic acid	2.0475	0.001647	Up
D-Xylonic acid	2.9874	0.007619	Up
costatol	0.7113	0.001326	Down
N-Acetyl-DL-serine	0.5607	0.00037	Down
DL-Glutamine	0.5322	0.000263	Down
Itaconate	1.6907	0.002914	Up
L-Glutathione oxidized	2.876	0.000878	Up
Uridine 5'-monophosphate	0.5902	0.0092	Down
Fotemustine	2.1077	0.003404	Up
Valdecoxib	2.0039	0.001559	Up
elatol	0.7161	0.000843	Down
N-Acetyl-D-galactosamine	0.3067	0.000781	Down
Inosine 5'-phosphate	0.55	0.006668	Down
L-arginine	0.119	0.003656	Down
Malonyl-coenzyme A	0.6072	0.008413	Down
Thiophene	1.8288	0.000159	Up
tyr-gln	0.3822	0.002351	Down
N-Acetyl-L-tyrosine	1.6322	5.9e-05	Up
GLY-MET	0.3655	0.017941	Down
D-(+)-Arabitol	1.5735	0.003855	Up
Hypoxanthine	0.7118	0.00055	Down
Angoline	2.2364	0.00195	Up
Methionylserine	0.1868	0.015837	Down
L-(+)-Citrulline	1.9057	6.4e-05	Up
.	0.4849	0.000279	Down
O-Succinyl-L-homoserine	0.6161	2e-06	Down
4-acetamidobutanoate	1.7561	3.5e-05	Up
N-{(2R)-1-[(4-Hydroxybenzyl)amino]-3-methoxy-1-oxo-2-propanyl}glycine	0.2553	0.012473	Down
4-hydroxy-4-(indol-3-ylmethyl)glutamic acid	0.3265	0.011416	Down
ARG-PHE	0.5033	0.009944	Down
D-Glucose 6-phosphate	0.4817	0.011506	Down
L-Ethionine	2.2699	8e-06	Up
N-(3-Hydroxy-15-methylhexadecanoyl)glycyl-L-serine	0.6394	0.018433	Down
(2R)-1-[(1Z)-1-Hexadecen-1-yloxy]-3-(phosphonooxy)-2-propanyl (7Z,10Z,13Z,16Z)-7,10,13,16-docosatetraenoate	0.6503	0.008298	Down
Icotidine	0.7492	9.4e-05	Down
Bortezomib	0.6897	6.4e-05	Down
6-Ketoprostaglandin F1a	0.7492	0.000758	Down
Taxifolin	0.6735	0.018185	Down
Oleamide	0.7324	0.000899	Down
C-12 NBD-dihydro-ceramide	2.0905	9e-06	Up
Maslinic acid	0.7121	0.00012	Down
N-[(2S,3R,4E,6E)-1,3-Dihydroxy-4,6-tetradecadien-2-yl]icosanamide	2.0377	0.001646	Up
1,2-di-[(9Z,12Z,15Z)-octadecatrienoyl]-sn-glycero-3-phosphocholine	1.6229	0.00116	Up
1-hexadecanoyl-2-(4Z,7Z,10Z,13Z,16Z,19Z-docosahexaenoyl)-sn-glycero-3-phosphoethanolamine	1.9433	0.003439	Up
(15Z,19R)-25-Amino-22-hydroxy-22-oxido-17,21,23-trioxa-22lambda~5~-phosphapentacos-15-en-19-yl (6Z,9Z,12Z,15Z)-6,9,12,15-octadecatetraenoate	2.0654	0.00026	Up
(15Z,19R)-25-Amino-22-hydroxy-22-oxido-17,21,23-trioxa-22lambda~5~-phosphapentacos-15-en-19-yl (5Z,8Z,11Z,14Z,17Z)-5,8,11,14,17-icosapentaenoate	2.737	0.000216	Up
D-a-Tocopherol	1.7531	0.005718	Up
1-tetradecanoyl-2-[(9Z,12Z,15Z)-octadecatrienoyl]-sn-glycero-3-phosphocholine	1.7697	0.001223	Up
1-octadecanoyl-2-(4Z,7Z,10Z,13Z,16Z,19Z-docosahexaenoyl)-sn-glycero-3-phosphoethanolamine	2.3129	0.000761	Up
1,2-Diarachidonoyl-sn-glycero-3-PC	2.5582	0.000906	Up
1-(1Z-octadecenyl)-2-linoleoyl-sn-glycero-3-phosphoethanolamine	2.0075	0.000401	Up
(2R)-2-[(4Z,7Z,10Z,13Z,16Z,19Z)-4,7,10,13,16,19-Docosahexaenoyloxy]-3-[(9Z)-9-hexadecenoyloxy]propyl 2-(trimethylammonio)ethyl phosphate	1.6639	0.001369	Up
1-hexadecanoyl-2-(5Z,8Z,11Z,14Z-icosatetraenoyl)-sn-glycero-3-phosphoethanolamine	2.1144	7.5e-05	Up
Taurodeoxycholic Acid	1.5201	0.003416	Up
PC(P-16:0/18:3(9Z,12Z,15Z))	1.8562	0.00882	Up
Psychosine	1.956	0.000246	Up
Emblicanin B	2.0777	0.000913	Up
Plinabulin	1.5541	0.003502	Up
1-(1Z-hexadecenyl)-2-(4Z,7Z,10Z,13Z,16Z,19Z-docosahexaenoyl)-sn-glycero-3-phosphoethanolamine	1.6456	0.005317	Up
1-Palmitoyl-2-docosahexaenoyl-sn-glycero-3-phosphocholine	1.656	0.000895	Up
(2S)-3-{[(10S)-10-Methyloctadecanoyl]oxy}-2-(palmitoyloxy)propyl alpha-D-glucopyranosiduronic acid	2.0771	0.000781	Up
1-oleoyl-2-linoleyl-sn-glycero-3-phosphoethanolamine	1.5074	0.004268	Up
PC(P-16:0/18:4(6Z,9Z,12Z,15Z))	2.407	0.000998	Up
Quinine	1.9278	0.000777	Up
(+/-)5(6)-EET	1.4866	0.002394	Up
1-octadecanoyl-2-[(4Z,7Z,10Z,13Z,16Z)-docosapentaenoyl]-sn-glycero-3-phosphoethanolamine	2.1687	0.000231	Up
(17Z,21R)-27-Amino-24-hydroxy-24-oxido-19,23,25-trioxa-24lambda~5~-phosphaheptacos-17-en-21-yl (5Z,8Z,11Z,14Z,17Z)-5,8,11,14,17-icosapentaenoate	1.4696	0.006554	Up
1-(1Z-hexadecenyl)-2-linoleoyl-sn-glycero-3-phosphoethanolamine	1.6232	0.002632	Up
1-(1Z-octadecenyl)-2-(4Z,7Z,10Z,13Z,16Z,19Z-docosahexaenoyl)-sn-glycero-3-phosphoethanolamine	2.0561	0.003909	Up
1-Stearoyl-2-arachidonoylplasmenylcholine	2.1221	0.001592	Up
Eicosapentaenoyl PAF C-16	2.3281	0.000615	Up
(2R)-2-[(4Z,7Z,10Z,13Z,16Z,19Z)-4,7,10,13,16,19-Docosahexaenoyloxy]-3-[(8Z,11Z,14Z)-8,11,14-icosatrienoyloxy]propyl 2-(trimethylammonio)ethyl phosphate	2.3191	0.001957	Up
DL-Dipalmitoylphosphatidylcholine	1.5152	0.002924	Up
Emblicanin A	2.6169	0.000984	Up
1-[(9Z)-octadecenoyl]-2-[(4Z,7Z,10Z,13Z,16Z,19Z)-docosahexaenoyl]-sn-glycero-3-phosphocholine	1.6788	0.002585	Up
(2R)-3-[(7Z,10Z,13Z,16Z)-7,10,13,16-Docosatetraenoyloxy]-2-[(5Z,8Z,11Z,14Z)-5,8,11,14-icosatetraenoyloxy]propyl 2-(trimethylammonio)ethyl phosphate	1.7177	0.006914	Up
2-Hydroxy-N-{(2S,3R,4E)-3-hydroxy-1-[(3-O-sulfo-beta-D-galactopyranosyl)oxy]-4-octadecen-2-yl}octadecanamide	1.4843	0.008838	Up
1-oleoyl-2-arachidonoyl-sn-glycero-3-phosphocholine	1.5638	0.004948	Up
1-(1Z-octadecenyl)-2-arachidonoyl-sn-glycero-3-phosphoethanolamine	1.4294	0.01603	Up
(2R)-3-({[(2S)-2,3-Dihydroxypropoxy](hydroxy)phosphoryl}oxy)-2-(stearoyloxy)propyl stearate	1.8843	0.004851	Up
1-(1Z-octadecenyl)-2-(4Z,7Z,10Z,13Z,16Z-docosapentaenoyl)-sn-glycero-3-phosphoethanolamine	1.6562	0.01289	Up
1-(1Z-hexadecenyl)-2-oleoyl-sn-glycero-3-phosphoethanolamine	1.5789	0.012072	Up
1-(1Z-octadecenyl)-2-(4Z,7Z,10Z,13Z,16Z,19Z-docosahexaenoyl)-sn-glycero-3-phosphocholine	3.0072	2.5e-05	Up
Palmitoyl sphingomyelin	1.8372	0.001272	Up
3-[(4Z,7Z,10Z,13Z,16Z,19Z)-4,7,10,13,16,19-Docosahexaenoyloxy]-2-[(1Z,11Z)-1,11-octadecadien-1-yloxy]propyl 2-(trimethylammonio)ethyl phosphate	2.5421	0.002766	Up
1-octadecanoyl-2-(4Z,7Z,10Z,13Z,16Z-docosapentaenoyl)-sn-glycero-3- phosphocholine	2.0538	0.000248	Up
Arachidonoyl PAF C-16	1.8732	0.004102	Up
C-8 Ceramide-1-phosphate	2.3898	0.001248	Up
NADH	1.8282	0.000685	Up
Adenosine triphosphate (ATP)	0.682	0.000657	Down
Tetraacetylethylenediamine	1.527	0.00274	Up
L-Phenylalanine	1.5046	0.012553	Up
N-Methylephedrine	1.6815	0.000167	Up
Toluene	1.6756	0.014536	Up
His-Trp	0.269	0.000854	Down
Alanyltyrosine	1.863	0.01578	Up
Leukotriene C4	2.3954	8e-06	Up
Norclozapine	0.2946	0.004598	Down
hexobarbital	0.3558	0.016738	Down
adrenaline	1.5389	7e-05	Up
xanomeline	4.5128	0.000425	Up
Arg-pro	2.1666	5e-06	Up
11H-Benzo[a]fluoren-11-ylacetic acid	2.5533	0.016638	Up
Benzylviologen	4.6654	9.6e-05	Up
11322209	3.1285	0.005567	Up
Succinyladenosine	0.6346	0.000817	Down
met-tyr	0.2841	0.00671	Down
Noramidopyrine	1.5677	0.000354	Up
Alanyltryptophan	0.328	0.005967	Down
Norephedrine	1.3784	0.005782	Up
L-tryptophanamide	1.7849	8e-06	Up
Minocycline	0.3401	0.003416	Down
gemifloxacin	7.523	1.5e-05	Up
8-Hydroxyquinoline	2.0172	0.005037	Up
1778635	1.5981	0.000977	Up
Formyl-l-methionyl peptide	5.4112	0.010873	Up
Acetyl-L-carnitine	1.6282	0.009424	Up
Cinnamyl Anthranilate	3.7641	0.002688	Up
Prolylleucine	1.8006	0.013947	Up
Topiroxostat	4.8423	0.000357	Up
Kanosamine	1.8154	7.2e-05	Up
pteroic acid	1.7565	2.9e-05	Up
Dinobuton	1.7938	3.7e-05	Up
Folic acid	1.8514	4.5e-05	Up
2-Cyclohexyl-4,6-dinitrophenol	1.6343	0.000244	Up
propyphenazone	1.7737	4e-06	Up
Hippurate	1.4143	3e-06	Up
gamma-Glutamyl-S-allylcysteine	2.785	5e-06	Up
Nandrolone benzoate	0.7206	0.00501	Down
(1R,2R,3S,6S,7R,9S,10S,11S,13R,14R)-11-(1-Hydroxy-2-propanyl)-3,7,10-trimethyl-15-oxapentacyclo[7.5.1.0~1,6~.0~7,13~.0~10,14~]pentadecane-2,6,9,11,13,14-hexol	0.5423	0.01557	Down
1-Methoxypyrene	0.2666	0.010502	Down
Emamectin B1a	2.0688	0.007648	Up
beta-D-glucosyl crocetin	1.9819	0.001828	Up
glas#3	3.3428	2.4e-05	Up
Sulfamethazine	1.3287	0.000467	Up
(3R,8R,10R)-10-[(3,6-Dideoxy-alpha-L-arabino-hexopyranosyl)oxy]-3,8-dihydroxyundecanoic acid	1.5315	0.007253	Up
Microcystin-LR	1.4088	0.001886	Up
2-[(3S,3aR,5R,8R,8aS)-3,8-Dihydroxy-8-(hydroxymethyl)-3-methyl-2-oxodecahydro-5-azulenyl]-2-propanyl beta-D-glucopyranoside	0.2361	0.003202	Down
trifloxystrobin	1.7068	0.000984	Up
Istamycin KL1	1.75	0.003089	Up
5-{4-[2-(Methylamino)ethoxy]benzyl}-1,3-thiazolidine-2,4-dione	2.4391	1e-06	Up
heptafluoropropane	0.724	0.000631	Down
Benzothiazole-2-Sulfonamide	0.7241	0.000308	Down
7209	1.7511	0.002091	Up
Rifampicin	0.0365	0.010555	Down
[3-(3,4-methylenedioxyphenyl)-2-(mercaptomethyl)-1-oxoprolyl]glycine	2.0306	0.000291	Up
sulfalene	1.5816	8.3e-05	Up
1,9-Nonanedithiol	1.544	0.003917	Up
Salicylic acid	1.4283	0.000111	Up
Phenazone	1.5465	2.3e-05	Up
(-)-11-hydroxy-9,10-dihydrojasmonic acid 11-beta-D-glucoside	1.6436	0.000836	Up
Alitame anhydrous	0.31	0.003631	Down
Ancymidol	1.6619	3e-05	Up
Benzylpenicillin	1.5642	4.4e-05	Up
Hexoprenaline	4.7932	0	Up
C-6 NBD ceramide	2.5721	0.00902	Up
Semagacestat	1.5509	0.000122	Up
6-bromo-5E,9Z-pentacosadienoic acid	1.9475	0.002693	Up
5-Methoxyindoleacetic acid	1.3715	0.000673	Up
(5Z,8Z,11Z,14Z)-N-(4-Sulfamoylphenyl)-5,8,11,14-icosatetraenamide	0.5888	0.000298	Down
3-Oxo-N-[(3S)-2-oxotetrahydro-3-thiophenyl]octanamide	0.6622	6.7e-05	Down
3-hydroxyoctanoylcarnitine	0.5766	1e-06	Down
Tentoxin	5.1488	4e-06	Up
Indole-3-acetic acid	1.4945	5e-06	Up
cyproconazole	0.4582	0	Down
Leucylproline	2.5416	0.000137	Up
N-Acetyl-DL-tryptophan	1.9305	5e-06	Up
Epicillin	1.6527	0.000112	Up
imazamethabenz-methyl	2.2793	0.000634	Up
disofenin	4.4357	0.001271	Up
MFCD27968709	2.0782	8e-06	Up
Obacunone	0.6822	0.003418	Down
(5E,9Z)-6-Bromo-5,9-tricosadienoic acid	1.7733	0.000737	Up
Phthalocyanine	2.3767	8e-06	Up
6-Hydroxy-5-methyl-4,11-dioxoundecanoic acid	0.6777	0.003441	Down
3,5-Dihydroxy-2-[3-(4-hydroxyphenyl)propanoyl]phenyl 2-O-beta-D-xylofuranosyl-beta-D-galactopyranoside	3.0894	7.3e-05	Up
Resiniferatoxin	0.1243	0.003582	Down
3-[(O-D-Apio-尾-D-furanosyl-(1鈫?)-O-[6-deoxy-伪-L-mannopyranosyl-(1鈫?)]-尾-D-galactopyranosyl)oxy]-5,7-dihydro-2-(4-hydroxyphenyl)-4H-1-benzopyran-4-one	4.4774	7e-06	Up
2,4,5-Trimethyl-1,3-thiazole	1.7828	3e-06	Up
D-benzylpenicilloic acid	1.6576	1e-06	Up
(2beta,3alpha,5alpha,6alpha)-Cholestane-2,3,6-triyl tris(hydrogen sulfate)	4.1716	2e-06	Up
Sclerotiorin	1.4941	5e-06	Up
Vasicinone	1.4533	0.001466	Up
L-Alanyl-L-proline	1.8176	0.000692	Up
APC	5.7635	8e-06	Up
oxidized dinoflagellate luciferin	5.578	0.000918	Up
Otenabant	0.5782	0.000445	Down
Idarubicin	1.6778	0.000721	Up
(2R)-2,3-Bis[(2E,4E)-2,4-hexadienoyloxy]propyl 2-(trimethylammonio)ethyl phosphate	0.7295	4.2e-05	Down
acetohexamide	1.5833	1.8e-05	Up
mizolastine	0.4904	0.009437	Down
7-(3-Chloro-2-hydroxy-3-methylbutoxy)-8-(3-methyl-2-oxobutyl)-2H-chromen-2-one	1.828	0.002747	Up
(E)-Dacarbazine	0.6941	0.000846	Down
Penicillin G	1.6353	0.016481	Up
Safrole	1.7101	0.000285	Up
zopiclone	1.6906	0.008035	Up
2-Phenylaminoadenosine	1.788	0.003953	Up
3-Formyl-6,6,7b-trimethyl-2,4,4a,5,6,7,7a,7b-octahydro-1H-cyclobuta[e]inden-2-yl 3-chloro-6-hydroxy-4-methoxy-2-methylbenzoate	1.4928	0.006561	Up
2'-Deoxyinosine	0.5805	0.006839	Down
Tetrahydrobiopterin	0.5595	0.015853	Down
3-[4-[[4-(aminomethyl)cyclohexyl]-oxomethoxy]phenyl]propanoic acid	2.1887	4e-06	Up
Methyl (2R)-3-[(S)-cyano(phenyl)methoxy]-2-hydroxy-3-{[(2S)-3-hydroxy-1-methoxy-1-oxo-2-propanyl]oxy}propanoate	1.718	4e-06	Up
BITOLTEROL	0.6534	0.000837	Down
5-Demethylnobiletin	0.7466	0.000532	Down
Hydroxynefazodone	0.6625	0.00014	Down
D-(-)-Morphine	0.6985	0.006169	Down
tylophorine	1.974	0.016896	Up
3-Hydroxy-N-[(3S)-2-oxotetrahydro-3-furanyl]dodecanamide	0.5989	0.000434	Down
Megastachine	0.5378	0.002292	Down
4-Hydroxybenzaldehyde	1.5998	0.000161	Up
Andrographolide	1.6867	9.6e-05	Up
Eriodictyol	1.5087	0.000331	Up
3-[(2E)-3-Phenyl-2-propenoyl]phenyl hydrogen sulfate	1.6751	3e-06	Up
4-Hydroxy-5-[4-hydroxy-3-(sulfooxy)phenyl]pentanoic acid	1.4335	0.005426	Up
Isoxicam	1.5383	3.6e-05	Up
(Z)-4-Chloro-N-(1-hydroxy-3-methoxy-3-oxopropylidene)tryptophan	1.5836	8.7e-05	Up
Benzenol	1.7662	0.000119	Up
(2E,4E,6E,8E,10E,12E,14E,16E,18E,20E,22E,24E)-2,4,6,8,10,12,14,16,18,20,22,24-Hexacosadodecaenal	0.5208	0.004957	Down
Kavain	1.4407	1.2e-05	Up
Pentoxyverine	0.586	0.007614	Down
Prostaglandin A3	1.4435	7.6e-05	Up
Androsterone	0.4923	0.001803	Down
5a-Dihydrotestosterone	0.6071	0.001275	Down
Izonsteride	0.6121	0.018409	Down
15-Deoxy-<U+0394>12,14-prostaglandin A1	1.5912	0.013454	Up
(-)-Oxycodone	1.4527	2.2e-05	Up
Tamsulosin	1.857	0	Up
Nootkatone	0.6114	0.000927	Down
2-Hydroxy-3-(phosphonooxy)propyl (4Z,7Z,10Z,13Z,16Z,19Z)-4,7,10,13,16,19-docosahexaenoate	0.6788	0.013076	Down
Glycocholate	1.7145	1e-06	Up
1-Vinyl-2-pyrrolidone	1.4546	0.000802	Up
4-[({1-[2-Carboxy-3-(2-methoxyethoxy)propyl]cyclopentyl}carbonyl)amino]cyclohexanecarboxylic acid	0.6699	0.000273	Down
Deoxylimonin	0.5982	0.004566	Down
Selegiline N-oxide	0.583	0.0088	Down
Tauroursodeoxycholic acid	1.8831	1e-06	Up
GLYCOCHENODEOXYCHOLATE	1.694	2e-06	Up
(-)-nabilone	1.7357	3.1e-05	Up
Cholate	1.5917	1.1e-05	Up
O-(Hydroxy{(2R)-2-hydroxy-3-[(2-methoxydocosyl)oxy]propoxy}phosphoryl)-L-serine	0.7448	0.000121	Down
(2S)-5,7-Dihydroxy-2-[3-hydroxy-4-methoxy-5-(3-methyl-2-buten-1-yl)phenyl]-6,8-bis(3-methyl-2-buten-1-yl)-2,3-dihydro-4H-chromen-4-one	1.5862	0.010769	Up
1-[(2E,4E)-2,4-dodecadienoyl]pyrrolidine	0.7304	0.00015	Down
2-Thio-acetyl MAGE	1.4841	0	Up
Deoxycholic acid	1.4639	0	Up
1-(4-Hydroxy-3-methoxyphenyl)-3,5-diacetoxyoctane	0.7527	0.000348	Down
oscr#15	0.7217	0.000932	Down
butyrin	0.7181	0.001134	Down
Corticosterone	0.5609	0.005352	Down
Vecuronium	1.5156	0.003535	Up
3-Dehydro-2-deoxyecdysone	1.7926	3.5e-05	Up
ORTHOHYDROXYATORVASTATIN	0.4085	0.005424	Down
remogliflozin etabonate	0.7028	0.002355	Down
imicyafos	0.6735	0.005366	Down
2,4-dihydroxyheptadec-16-ynyl acetate	0.552	0.000789	Down
4-Hydroxy-5-(2-hydroxy-2-propanyl)-2-methylbicyclo[3.1.0]hex-2-yl hexopyranoside	0.7265	0.00058	Down
3beta,17beta-Diacetoxy-5alpha-androstane	0.5147	0.00603	Down
Maduramicin	0.5059	0.001833	Down
16-Hydroxyhexadecanoic acid	0.7153	0.001138	Down
N-Arachidonoyl-L-serine	0.5441	0.009999	Down
2595	0.6377	0.011099	Down
Fenipentol	0.6589	0.000336	Down
Propofol	0.6866	0.006904	Down
(5Z)-7-{(2R,3S,4S)-4-Hydroxy-2-[(1E,3S)-3-hydroxy-1-octen-1-yl]-6-oxotetrahydro-2H-pyran-3-yl}(3,3,4,4-~2~H_4_)-5-heptenoic acid	0.1819	0.007636	Down
16-O-deacetyl-16-epi-scalarolbutenolide	0.5181	0.001857	Down
(+/-)8-HEPE	0.5251	0.003518	Down
1-heptadecanoyl-sn-glycero-3-phosphate	0.5133	0.001353	Down
(2-Hydroxy-2-oxido-1,3,2-dioxaphospholan-4-yl)methyl (9Z,12Z)-9,12-octadecadienoate	0.6168	0.001177	Down
Fluprednidene acetate	0.6668	0.017711	Down
Retinol	0.66	0.008472	Down
Yazumycin A	3.6778	0.000972	Up
(6beta,8xi,11beta,14xi,16alpha)-9-Fluoro-6,11,17,21-tetrahydroxy-16-methylpregna-1,4-diene-3,20-dione	0.646	0.010019	Down
Palmitoylcarnitine	0.6126	0.003608	Down
Prostaglandin H1	0.6361	0.009602	Down
(2-Hydroxy-2-oxido-1,3,2-dioxaphospholan-4-yl)methyl palmitate	0.6683	0.000785	Down
2-(14,15-Epoxyeicosatrienoyl) glycerol	0.6522	0.005668	Down
Linoleoyl ethanolamide	0.6682	0.007978	Down
Pimobendan	0.6657	0.001829	Down
Tetracycline	0.6086	0.001978	Down
Icosanedioic acid	0.7031	0.018352	Down
(2R)-2-Hydroxy-3-[(10Z,13Z,16Z)-10,13,16-nonadecatrienoyloxy]propyl 2-(trimethylammonio)ethyl phosphate	2.3408	0.012619	Up
5-OxoETE	0.5749	0.003895	Down
cis-5,8,11,14,17-Eicosapentaenoic acid	0.477	0.000869	Down
5,8,11,14-Eicosatetraenamide, N-hydroxy-, (all-Z)-	0.5732	0.002261	Down
Pirenzepine	0.6672	0.000218	Down
Lersivirine	0.7001	0.001262	Down
Thioperamide	0.5886	3e-05	Down
9(S)-HOTrE	0.6274	0.008653	Down
(3aR,4S,6Z,10Z,11aR)-6,10-Bis(hydroxymethyl)-3-methylene-2-oxo-2,3,3a,4,5,8,9,11a-octahydrocyclodeca[b]furan-4-yl 2-methylpropanoate	0.6204	0.002808	Down
Palmitelaidic acid	0.6353	0.005425	Down
Istamycin C	0.6036	0.003053	Down
persin	0.5977	0.003069	Down
3-Acetyl-11-keto-	0.611	0.006435	Down
Docosahexaenoic acid	0.7154	0.000728	Down
(+/-)9(10)-EpOME	0.6323	0.000769	Down
(17Z,21R,27S)-24,27,28-Trihydroxy-24-oxido-19,23,25-trioxa-24lambda~5~-phosphaoctacos-17-en-21-yl laurate	0.7032	0.000303	Down
24-Methyl-3,26-dioxo-22,26-epoxy-18-norcholesta-1,4,24-trien-13-yl acetate	0.5606	3e-06	Down
O-7460	0.598	0.000169	Down
2-{3-[2-(1H-Imidazol-2-ylmethyl)-6-methoxyphenoxy]benzyl}-1H-imidazole	0.5989	6.1e-05	Down
DK3970000	0.4819	0.00165	Down
4,6-CHOLESTADIEN-3-ONE	0.6344	0.008046	Down
(2R)-1-[(1Z)-1-Hexadecen-1-yloxy]-3-(phosphonooxy)-2-propanyl (6Z,9Z,12Z,15Z)-6,9,12,15-octadecatetraenoate	0.5643	0.000362	Down
Dehydrocholic acid	0.593	1.2e-05	Down
3-Hydroxyquinine	0.7102	0.000146	Down
9-Fluoro-16alpha-hydroxyandrost-4-ene-3,11,17-trione	0.7428	0.000116	Down
2-Linoleoyl glycerol	0.7353	9.9e-05	Down
tribuzone	0.6761	1e-05	Down
Prostaglandin F2a	0.6443	0.006512	Down
N-Tricosanoylglycine	2.785	0.003565	Up
(19R,25S)-22,25,26-Trihydroxy-22-oxido-17,21,23-trioxa-22lambda~5~-phosphahexacosan-19-yl docosanoate	0.7406	0.000365	Down
13,14-Dihydro-15-keto Prostaglandin A2	0.7154	0.000493	Down
8Z,11Z,14Z-Eicosatrienoic acid	0.5999	0.001264	Down
3-Hydroxy-12,13-epoxytrichothec-9-ene-4,15-diyl diacetate	0.6019	0.002473	Down
N-[(1S)-4-Carbamimidamido-1-carboxybutyl]asparaginylaspartic acid	0.5914	0.001387	Down
1-Stearoylglycerol	0.6537	0.000196	Down
Linoleic acid	0.6807	0.000667	Down

## Sheet: Table S3
Table S3. DEGs between DON and SFN+DON group
gene	baseMean	log2FoldChange	pvalue	padj	change
JAG1	9921.37	1.69964	1.26985e-68	5.77063e-65	Up
CDH6	2482.98	2.74618	3.55718e-49	5.38833e-46	Up
PDGFA	519.696	1.48586	2.4742e-47	2.81089e-44	Up
CEBPD	1591.51	2.14628	7.87474e-45	7.66831e-42	Up
ENSSSCG00000028092	391.878	2.47996	1.42689e-43	1.29685e-40	Up
CLDN1	7478.9	1.8993	5.77914e-41	4.63453e-38	Up
EFHC1	1074.11	1.73303	5.09564e-39	3.65626e-36	Up
PALLD	2368.29	1.14654	3.74982e-38	2.43435e-35	Up
CTXN1	475.865	1.88507	3.9146e-37	2.32033e-34	Up
TAGLN	587.752	1.99592	5.43808e-37	3.08905e-34	Up
FBXO32	753.218	1.74057	9.68154e-37	5.27954e-34	Up
PDCD4	216.262	2.99757	1.17779e-36	6.17569e-34	Up
PLPP3	1061.2	1.78079	2.16709e-36	1.09422e-33	Up
GSAP	497.732	1.63818	2.13348e-35	1.00296e-32	Up
TPM1	3435.31	1.10476	5.01042e-34	2.06991e-31	Up
YPEL2	404.05	3.08477	1.57229e-33	5.79325e-31	Up
UBALD2	2389.61	2.13198	1.6135e-32	5.78863e-30	Up
PCMTD1	1016.42	1.77002	8.05962e-32	2.74692e-29	Up
TXNIP	21924.3	1.89504	8.34422e-32	2.77455e-29	Up
PDGFB	1376.24	1.97045	3.64162e-31	1.12832e-28	Up
BRD3	921.347	1.41107	5.22338e-30	1.5218e-27	Up
CFAP69	1013.24	2.08263	1.98835e-28	5.01985e-26	Up
NQO1	373.602	1.55216	2.94144e-28	7.16082e-26	Up
ROPN1L	362.808	2.32674	3.0806e-27	6.99963e-25	Up
DAPK3	2167.01	1.0918	1.15474e-26	2.49882e-24	Up
NBL1	2022.93	1.64231	6.22362e-26	1.32573e-23	Up
FBXL20	356.222	2.17031	1.28086e-25	2.56794e-23	Up
CCDC28A	246.691	1.99863	2.21905e-25	4.38439e-23	Up
DDAH2	322.119	2.06845	3.40059e-25	6.6229e-23	Up
SPSB3	181.729	1.77305	7.20545e-25	1.36433e-22	Up
IFFO2	1730.58	1.06705	8.00837e-25	1.49559e-22	Up
ENSSSCG00000039815	575.238	1.21655	8.31197e-24	1.39898e-21	Up
TNRC18	1260.1	1.35314	1.81724e-23	2.88076e-21	Up
LRRC9	236.325	2.53614	2.66681e-23	4.13143e-21	Up
ENSSSCG00000040118	2183.88	1.98181	4.82282e-23	7.38759e-21	Up
IL1A	109.31	3.44069	7.39976e-23	1.09653e-20	Up
CALCOCO1	830.457	1.90125	1.78239e-22	2.58504e-20	Up
MAPK15	186.768	3.72876	1.81614e-22	2.60626e-20	Up
NBR1	1529.73	1.13835	3.70864e-22	5.10706e-20	Up
FOXK1	1231.91	1.10918	3.8446e-22	5.24134e-20	Up
PKP2	753.742	1.52023	4.48333e-22	5.99228e-20	Up
SYT7	406.867	1.61523	5.01143e-22	6.50675e-20	Up
CALD1	1866.8	1.4018	5.8328e-22	7.50175e-20	Up
MIIP	459.946	1.61213	1.08596e-21	1.38364e-19	Up
MFSD3	325.475	1.27497	1.35972e-21	1.70221e-19	Up
PTPRU	485.072	2.2472	1.36097e-21	1.70221e-19	Up
RMND5A	857.357	1.12275	1.72394e-21	2.13282e-19	Up
RFX5	746.058	1.01029	1.77721e-21	2.15819e-19	Up
SORBS2	819.979	1.87909	2.27412e-21	2.71957e-19	Up
NPNT	4357.06	1.09267	2.56508e-21	3.04085e-19	Up
ENSSSCG00000038151	450.733	1.16244	2.88034e-21	3.38514e-19	Up
VKORC1	725.912	1.45321	3.93331e-21	4.58315e-19	Up
TPPP3	245.878	2.31574	5.15759e-21	5.95877e-19	Up
ENSSSCG00000059754	347.673	1.64764	7.04916e-21	8.07573e-19	Up
KLF11	477.833	1.29914	9.388e-21	1.05774e-18	Up
ITGB8	548.353	2.55424	1.79767e-20	1.97642e-18	Up
CIDEB	217.381	2.7015	2.5594e-20	2.74743e-18	Up
DYNC2LI1	566.064	1.12373	2.86993e-20	3.033e-18	Up
DYRK1B	132.874	2.06253	3.55074e-20	3.72364e-18	Up
ENSSSCG00000026689	854.61	2.03276	7.34931e-20	7.4771e-18	Up
ARRDC3	602.98	1.89542	1.66182e-19	1.61825e-17	Up
ATG13	507.63	1.12691	3.16961e-19	3.04305e-17	Up
PANX2	220.457	1.80278	3.98101e-19	3.77102e-17	Up
CXCL2	1004.15	1.55097	3.98318e-19	3.77102e-17	Up
GABRP	1404.76	1.96723	4.69823e-19	4.41731e-17	Up
EPDR1	512.375	1.11085	6.73036e-19	6.24183e-17	Up
PLK2	6262.35	1.10321	7.64384e-19	6.99385e-17	Up
TFDP2	153.417	1.93901	8.26103e-19	7.50818e-17	Up
MIF4GD	524.269	1.26994	1.35112e-18	1.21183e-16	Up
DRC1	259.026	1.65488	1.3611e-18	1.2128e-16	Up
PTGS2	89.7777	3.87479	1.67432e-18	1.46321e-16	Up
LEF1	639.069	1.43455	2.03278e-18	1.75398e-16	Up
C1orf210	402.831	2.3293	2.81132e-18	2.36584e-16	Up
EHHADH	853.568	1.25844	3.17659e-18	2.64063e-16	Up
MARCHF8	1194.27	1.11053	3.31299e-18	2.72084e-16	Up
KRT17	393.137	1.59435	4.2586e-18	3.47649e-16	Up
STPG1	106.526	3.03996	5.89907e-18	4.7307e-16	Up
TACSTD2	3776.19	1.58121	1.23386e-17	9.66733e-16	Up
ENSSSCG00000023603	509.375	1.50011	1.39502e-17	1.07448e-15	Up
ENSSSCG00000040203	335.108	1.32552	1.72598e-17	1.30724e-15	Up
SLC39A10	734.351	1.33251	1.75028e-17	1.31832e-15	Up
CUL7	99.2014	2.86317	2.62654e-17	1.9567e-15	Up
MYL9	243.91	2.14033	3.50888e-17	2.57186e-15	Up
FAM110B	219.046	1.53869	5.0633e-17	3.63305e-15	Up
CETN2	1102.06	1.19077	5.13409e-17	3.66456e-15	Up
ZMYND10	297.066	2.27657	5.67073e-17	4.00565e-15	Up
ENSSSCG00000057886	241.062	1.72329	6.3598e-17	4.44631e-15	Up
NEDD9	784.808	1.69732	7.84807e-17	5.41968e-15	Up
CTSF	898.853	1.53895	8.79526e-17	6.02542e-15	Up
CDKN2C	776.333	1.18377	1.06199e-16	7.20303e-15	Up
MXD4	409.204	1.25274	1.10834e-16	7.40689e-15	Up
SPATA20	879.047	1.10875	1.25687e-16	8.23794e-15	Up
FOS	485.874	1.89721	1.34637e-16	8.78234e-15	Up
ENSSSCG00000060482	118.573	2.10723	1.61078e-16	1.0457e-14	Up
GPCPD1	544.753	1.03052	1.83182e-16	1.18356e-14	Up
P2RX5	265.667	1.60882	1.88454e-16	1.21188e-14	Up
CPT1A	990.69	1.25996	1.92933e-16	1.23486e-14	Up
MLF1	1315.18	1.52664	2.35294e-16	1.49896e-14	Up
CFAP44	100.641	3.14441	2.46004e-16	1.55267e-14	Up
RNF44	589.943	1.31818	2.68813e-16	1.67339e-14	Up
FOXJ1	1669.16	1.38546	2.78428e-16	1.72537e-14	Up
MAP1LC3A	1114.94	1.3822	3.12878e-16	1.93007e-14	Up
ST6GAL1	96.8447	2.5267	5.69094e-16	3.41783e-14	Up
CNTROB	278.662	1.45211	6.50436e-16	3.88921e-14	Up
EPHB4	867.853	1.06257	8.91655e-16	5.30827e-14	Up
LRRIQ1	99.2809	2.52897	9.05032e-16	5.36448e-14	Up
LOXL4	543.623	1.3804	9.87299e-16	5.80166e-14	Up
SLC22A18	2154.2	1.30838	1.03221e-15	5.99404e-14	Up
LPCAT4	426.411	1.13383	1.03323e-15	5.99404e-14	Up
ENSSSCG00000030241	311.644	1.46715	1.28545e-15	7.3943e-14	Up
LRRC10B	169.199	2.13601	1.75286e-15	9.95698e-14	Up
ENSSSCG00000061806	120.773	1.9791	1.88148e-15	1.05993e-13	Up
SH2D3A	322.476	1.33877	3.39037e-15	1.8789e-13	Up
UPK1B	318.467	1.41318	3.42173e-15	1.8886e-13	Up
BBC3	106.4	2.01983	3.80577e-15	2.07537e-13	Up
BCKDHA	554.04	1.14918	5.39223e-15	2.90562e-13	Up
KLF2	178.195	1.98761	6.35512e-15	3.36116e-13	Up
PDGFC	913.487	1.05023	6.6192e-15	3.48415e-13	Up
EMP2	684.007	1.39666	6.97551e-15	3.64357e-13	Up
KLF9	341.511	1.20525	9.0766e-15	4.6345e-13	Up
GOLGA7B	579.163	1.29667	9.36779e-15	4.76534e-13	Up
JUNB	2863.5	1.09491	1.16066e-14	5.832e-13	Up
CFAP45	716.434	1.82336	1.36752e-14	6.82909e-13	Up
CFAP54	86.1975	3.78054	1.87407e-14	9.1574e-13	Up
MBNL2	2082.62	1.39966	2.23203e-14	1.08289e-12	Up
ENSSSCG00000035908	731.073	1.10695	2.42348e-14	1.16335e-12	Up
ENSSSCG00000044760	129.831	2.54546	5.26843e-14	2.45135e-12	Up
TMTC4	475.54	1.40452	5.8487e-14	2.69661e-12	Up
CREBL2	238.536	1.69953	6.07693e-14	2.78945e-12	Up
CFAP276	227.46	2.74379	6.42941e-14	2.94134e-12	Up
ID1	704.526	1.95766	9.42311e-14	4.21198e-12	Up
DNAJB13	208.087	2.48893	9.50526e-14	4.23481e-12	Up
PRRG2	108.942	2.05034	9.67544e-14	4.29659e-12	Up
VSIG10	375.294	1.42786	1.03053e-13	4.55128e-12	Up
FRAT2	98.356	2.35228	1.16892e-13	5.12409e-12	Up
PCNX4	319.825	1.14364	1.50568e-13	6.53726e-12	Up
ENSSSCG00000016548	3944.83	1.18951	1.62284e-13	7.00133e-12	Up
CFAP418	511.547	1.34147	1.70595e-13	7.3136e-12	Up
ENSSSCG00000016254	113.712	2.28254	1.86338e-13	7.96348e-12	Up
CDK19	330.506	1.6033	2.09391e-13	8.86531e-12	Up
MT1A	1300.05	1.03909	2.1203e-13	8.94923e-12	Up
ZC3H12A	919.69	1.6543	2.19979e-13	9.2561e-12	Up
ENSSSCG00000003753	704.096	1.26498	2.28165e-13	9.57101e-12	Up
HOXA10	387.652	1.02694	2.48142e-13	1.0377e-11	Up
HOXB8	881.827	1.4551	2.65585e-13	1.10388e-11	Up
PIGV	303.253	1.03067	2.78004e-13	1.15198e-11	Up
STMN1	953.386	1.60827	3.29557e-13	1.34921e-11	Up
SIGIRR	120.188	3.06932	3.9897e-13	1.6188e-11	Up
RFX2	182.742	2.00059	4.10335e-13	1.65997e-11	Up
PLEKHS1	76.1395	2.87774	4.70986e-13	1.89969e-11	Up
ENSSSCG00000052863	184.265	2.83089	5.2058e-13	2.07517e-11	Up
MUS81	285.358	1.23324	5.22904e-13	2.07835e-11	Up
HOXB6	1689.84	1.7169	5.49632e-13	2.17824e-11	Up
ENSSSCG00000048434	250.439	1.85227	6.38174e-13	2.50727e-11	Up
POU3F3	361.088	1.72902	9.18735e-13	3.54819e-11	Up
TLE2	81.1503	2.34994	9.5963e-13	3.69566e-11	Up
LRRC20	178.829	1.36056	9.65421e-13	3.70749e-11	Up
ENSSSCG00000030269	543.151	1.33314	1.00293e-12	3.8407e-11	Up
DYNLT5	68.0366	4.61614	1.09214e-12	4.15898e-11	Up
ENSSSCG00000032301	6000.89	2.33427	1.29983e-12	4.8683e-11	Up
P3H3	434.599	1.34835	1.53614e-12	5.70631e-11	Up
ENSSSCG00000042663	87.8934	2.25493	1.7296e-12	6.40749e-11	Up
ENSSSCG00000022401	517.383	1.12901	2.03201e-12	7.48714e-11	Up
SMAD6	140.977	2.17261	2.07651e-12	7.63048e-11	Up
THNSL1	227.239	1.41028	2.14253e-12	7.85192e-11	Up
ENSSSCG00000054652	284.032	1.39984	2.19048e-12	8.00613e-11	Up
MINDY4	229.288	1.34834	2.30794e-12	8.34594e-11	Up
HSF4	368.537	1.32603	2.75743e-12	9.91873e-11	Up
DPYSL2	832.849	1.01852	2.9846e-12	1.06795e-10	Up
EPHX1	159.691	3.04069	3.02609e-12	1.07996e-10	Up
BBS2	446.832	1.45799	3.16247e-12	1.12276e-10	Up
S100PBP	199.842	1.47029	3.48177e-12	1.22654e-10	Up
ABCG1	393.732	1.96701	3.526e-12	1.23892e-10	Up
BMF	291.823	2.86009	3.99277e-12	1.38145e-10	Up
SIX5	192.739	1.42692	4.05274e-12	1.39523e-10	Up
STEAP1	677.431	1.3102	4.87721e-12	1.65813e-10	Up
SIAE	290.43	2.29004	5.1938e-12	1.75626e-10	Up
SLC50A1	792.427	1.04797	5.44608e-12	1.82873e-10	Up
FRK	563	1.33078	6.65027e-12	2.18993e-10	Up
EDN1	198.149	2.01334	6.89413e-12	2.25932e-10	Up
ZNF383	40.63	2.83483	1.06139e-11	3.42891e-10	Up
H1-10	12499.8	1.15124	1.32734e-11	4.2478e-10	Up
TRIM37	878.668	1.14323	1.51881e-11	4.83784e-10	Up
NRM	141.126	1.86559	1.56251e-11	4.94238e-10	Up
AUH	367.32	1.19643	1.80542e-11	5.66173e-10	Up
APH1B	184.927	1.52739	1.80654e-11	5.66173e-10	Up
NEURL1B	394.812	1.75124	1.89495e-11	5.9252e-10	Up
IRF2BPL	221.987	2.39665	1.95784e-11	6.09389e-10	Up
MORN5	59.4457	3.70323	2.29291e-11	7.07222e-10	Up
CLEC11A	484.386	1.31696	3.32872e-11	1.01979e-09	Up
EIF4E3	224.195	1.12867	3.65971e-11	1.1112e-09	Up
NUBP2	310.151	1.35262	4.64094e-11	1.37543e-09	Up
CCDC9B	890.644	1.04481	5.96342e-11	1.73716e-09	Up
GLIS3	230.73	1.30728	6.24074e-11	1.81407e-09	Up
FBXO25	114.413	1.96372	7.76938e-11	2.23932e-09	Up
COMTD1	264.039	1.02778	8.72787e-11	2.49973e-09	Up
CITED2	648.78	1.33254	9.63333e-11	2.73607e-09	Up
DECR1	536.169	1.16293	1.10602e-10	3.08982e-09	Up
CFAP91	70.713	2.26774	1.21778e-10	3.38997e-09	Up
TAF4B	209.599	1.26954	1.21843e-10	3.38997e-09	Up
TBL1XR1	1948.25	1.458	1.29176e-10	3.55768e-09	Up
TFAP4	77.5013	2.41339	1.31369e-10	3.60352e-09	Up
FKBP9	1257.88	1.02604	1.52164e-10	4.12416e-09	Up
HDAC5	692.251	1.22877	1.64875e-10	4.4598e-09	Up
ENSSSCG00000048264	107.775	1.78722	1.74011e-10	4.68831e-09	Up
F3	2627.13	2.08586	1.94244e-10	5.17212e-09	Up
NTN1	237.068	1.91414	2.01988e-10	5.34698e-09	Up
RFX3	70.989	3.47402	2.14051e-10	5.63351e-09	Up
UBE2QL1	47.2895	1.96706	2.19163e-10	5.74586e-09	Up
DNAAF3	181.86	2.29636	2.53817e-10	6.54118e-09	Up
ENSSSCG00000006525	489.796	1.38206	2.88539e-10	7.39409e-09	Up
CSDC2	447.535	1.26767	2.94043e-10	7.521e-09	Up
AJM1	54.0927	3.66632	3.0029e-10	7.65207e-09	Up
ABTB1	239.571	1.72645	3.07398e-10	7.81859e-09	Up
RAB36	280.703	1.5885	4.0216e-10	1.00048e-08	Up
ENSSSCG00000025711	138.924	1.45009	4.47216e-10	1.10451e-08	Up
RHOBTB1	34.6753	4.33776	4.53017e-10	1.11681e-08	Up
ARMC2	70.2375	3.42863	4.97079e-10	1.21446e-08	Up
ANKRD45	268.426	2.42345	6.03711e-10	1.46188e-08	Up
CBR4	302.386	1.28809	6.60205e-10	1.59302e-08	Up
ENSSSCG00000061605	353.359	1.44618	7.89066e-10	1.87737e-08	Up
PKIG	256.4	1.23503	9.29674e-10	2.18145e-08	Up
MORN2	356.948	1.20993	9.87229e-10	2.31252e-08	Up
CCN2	758.989	1.2846	1.39475e-09	3.17969e-08	Up
RFX1	487.378	1.13297	1.44978e-09	3.29965e-08	Up
ZNF212	169.99	1.07482	1.62218e-09	3.66753e-08	Up
SPEF2	95.8953	2.11614	1.72939e-09	3.89055e-08	Up
TRPM4	161.426	4.26993	1.87935e-09	4.17964e-08	Up
PPIL6	32.7823	6.56324	2.03071e-09	4.47971e-08	Up
MNS1	148.915	2.50111	2.07857e-09	4.5779e-08	Up
ENSSSCG00000014670	161.146	1.38941	2.20126e-09	4.8325e-08	Up
FXYD3	401.87	1.64473	2.30973e-09	5.04951e-08	Up
TCTN2	264.767	1.05537	2.47628e-09	5.38422e-08	Up
ENSSSCG00000058221	1414.1	2.01336	2.91946e-09	6.25802e-08	Up
ENSSSCG00000022773	118.907	1.60532	3.14288e-09	6.7053e-08	Up
KLHDC3	266.828	1.03077	3.50169e-09	7.36706e-08	Up
SEMA7A	604.092	1.82443	3.77826e-09	7.91228e-08	Up
ENSSSCG00000060071	880.152	1.0429	3.79812e-09	7.94168e-08	Up
ZSWIM7	465.176	1.13907	3.88337e-09	8.0951e-08	Up
PCK1	96.2689	2.65014	4.38976e-09	9.06752e-08	Up
B3GNT7	227.602	1.21404	4.6411e-09	9.57219e-08	Up
WBP1	473.418	1.35392	4.73938e-09	9.73073e-08	Up
CAPSL	108.198	2.21371	4.83236e-09	9.9067e-08	Up
EFCAB10	192.074	1.34001	6.42605e-09	1.29595e-07	Up
CD247	154.224	1.0889	6.7248e-09	1.35021e-07	Up
TNFAIP2	1359.21	1.05337	7.04165e-09	1.41175e-07	Up
CFAP300	514.181	1.3041	7.65058e-09	1.52709e-07	Up
ENSSSCG00000049234	106.997	1.63633	7.80325e-09	1.55075e-07	Up
TNNI3	60.3604	2.51127	9.39487e-09	1.84023e-07	Up
CCDC40	75.9081	1.99945	9.80869e-09	1.91579e-07	Up
ENSSSCG00000022176	4559.85	1.07524	9.90337e-09	1.93151e-07	Up
IGSF9	191.745	1.53484	1.18009e-08	2.25957e-07	Up
GDPD5	981.913	1.12451	1.19795e-08	2.29056e-07	Up
PHLPP1	68.532	1.49242	1.36353e-08	2.58899e-07	Up
APEH	520.299	1.02262	1.68854e-08	3.17078e-07	Up
DRC7	56.6463	2.74672	1.69322e-08	3.1752e-07	Up
B4GALNT4	327.733	1.80289	1.75588e-08	3.27916e-07	Up
ENSSSCG00000006588	21.4209	5.34077	1.76719e-08	3.29578e-07	Up
ENSSSCG00000048500	74.4684	1.6527	1.78051e-08	3.31155e-07	Up
DYNC2I2	530.478	1.3318	1.791e-08	3.322e-07	Up
APBB3	66.938	2.24531	1.88848e-08	3.49805e-07	Up
FBF1	146.345	1.30665	2.00216e-08	3.68857e-07	Up
NUDT16	250.752	1.53525	2.24978e-08	4.12249e-07	Up
ENSSSCG00000057947	69.7871	2.12442	2.25883e-08	4.1335e-07	Up
CASKIN1	50.3543	2.98792	2.28674e-08	4.17338e-07	Up
FOXO4	190.456	1.79397	2.45196e-08	4.45701e-07	Up
OPN4	42.0789	6.70264	2.67417e-08	4.81599e-07	Up
IER3	1233.57	1.20855	2.85981e-08	5.12187e-07	Up
DNAH6	191.626	2.6211	2.90933e-08	5.19148e-07	Up
DENND6B	615.625	1.20205	3.11932e-08	5.5372e-07	Up
APBB1	568.05	1.06148	3.28683e-08	5.81185e-07	Up
AGBL5	364.449	1.02903	3.50527e-08	6.15816e-07	Up
MTG1	215.062	1.09506	4.30567e-08	7.43027e-07	Up
PLXDC1	28.687	6.5129	4.49497e-08	7.70817e-07	Up
ENSSSCG00000060276	265.548	1.03739	4.51774e-08	7.72777e-07	Up
NIT2	374.925	1.05385	4.74509e-08	8.07613e-07	Up
PRRT2	95.5765	2.24951	4.78203e-08	8.10864e-07	Up
KCNJ2	11.558	6.97128	5.35098e-08	8.9619e-07	Up
ACVR2B	93.3218	1.76191	5.46536e-08	9.11987e-07	Up
ENSSSCG00000032596	11.3112	5.1215	5.65446e-08	9.41236e-07	Up
KCTD17	391.815	1.0536	6.14723e-08	1.01336e-06	Up
ENSSSCG00000053804	44.8737	4.07255	6.19592e-08	1.02016e-06	Up
GM2A	1358.86	1.08405	6.62696e-08	1.08458e-06	Up
PALM	1177.39	1.0309	6.72388e-08	1.0978e-06	Up
C4orf48	263.924	1.36079	6.78581e-08	1.10527e-06	Up
HSD17B8	373.888	1.02388	8.17531e-08	1.31122e-06	Up
RHPN1	222.979	1.96614	8.69574e-08	1.39142e-06	Up
ETV1	54.3679	4.63568	8.83451e-08	1.41032e-06	Up
IFT140	258.659	1.48705	8.93832e-08	1.42207e-06	Up
NADK2	225.061	1.27104	8.96345e-08	1.42257e-06	Up
ENSSSCG00000010770	30.5279	3.00834	9.18511e-08	1.45605e-06	Up
SYNGAP1	298.582	1.61329	9.2726e-08	1.46651e-06	Up
FAM187A	24.8673	3.5229	9.65468e-08	1.52341e-06	Up
CFAP52	37.7176	4.4936	9.80621e-08	1.54553e-06	Up
ARPIN	281.826	1.0277	1.02007e-07	1.60272e-06	Up
ENSSSCG00000058397	124.628	1.21009	1.03762e-07	1.62409e-06	Up
PAX2	379.972	1.41479	1.10386e-07	1.71595e-06	Up
ACAT1	967.882	1.12608	1.12018e-07	1.73435e-06	Up
CATIP	134.384	1.94254	1.1799e-07	1.81553e-06	Up
C12orf73	132.024	1.0005	1.34354e-07	2.02288e-06	Up
KLHL24	163.445	1.72282	1.35714e-07	2.0399e-06	Up
MMAA	91.134	1.56805	1.37434e-07	2.06121e-06	Up
HAAO	69.8577	1.41812	1.4161e-07	2.11222e-06	Up
IL1RL1	450.612	1.09203	1.49153e-07	2.21425e-06	Up
AQP1	198.356	2.59165	1.49262e-07	2.21425e-06	Up
RGS12	328.051	1.45845	1.59102e-07	2.35254e-06	Up
VMAC	78.3716	2.10545	1.61996e-07	2.38497e-06	Up
ENSSSCG00000034743	192.79	2.36722	1.71214e-07	2.50984e-06	Up
NPHP1	420.295	1.3371	1.74256e-07	2.54622e-06	Up
RND1	529.509	1.15807	1.94417e-07	2.8107e-06	Up
CYP2U1	133.631	1.22684	2.02877e-07	2.91139e-06	Up
MAPK11	213.574	1.37945	2.07908e-07	2.97731e-06	Up
SLA-DQB1	73.1847	2.37199	2.24266e-07	3.18128e-06	Up
UNKL	119.621	1.58093	2.24573e-07	3.18128e-06	Up
TMEM45B	582.016	1.27307	2.24718e-07	3.18128e-06	Up
SLC16A6	98.5126	2.10982	2.32604e-07	3.2827e-06	Up
SMIM14	985.64	1.27788	2.45224e-07	3.44299e-06	Up
SCARF2	87.2942	1.98801	2.4744e-07	3.4634e-06	Up
FAM117B	160.45	1.37811	2.5784e-07	3.59788e-06	Up
DZIP3	91.985	1.80479	2.64274e-07	3.6839e-06	Up
CFTR	68.8713	2.0082	2.68573e-07	3.73999e-06	Up
FOXS1	212.058	1.77587	2.79348e-07	3.87532e-06	Up
DCDC1	23.5994	4.25625	2.79776e-07	3.87532e-06	Up
CECR2	28.5576	6.09891	2.89858e-07	4.00368e-06	Up
SULT2B1	97.963	1.92252	3.29616e-07	4.5117e-06	Up
MZF1	156.52	1.0796	3.4441e-07	4.69082e-06	Up
MUTYH	209.934	1.20915	3.51527e-07	4.7828e-06	Up
IGSF8	672.469	1.05754	3.54151e-07	4.81369e-06	Up
PNPLA7	156.299	1.21012	3.91843e-07	5.26535e-06	Up
MEIS1	42.2752	2.09938	4.42795e-07	5.8722e-06	Up
PTCH1	71.2128	2.15457	4.72543e-07	6.23035e-06	Up
AFMID	148.226	1.27012	5.08781e-07	6.66303e-06	Up
GRB14	58.7286	2.33757	5.26426e-07	6.8546e-06	Up
FUT2	52.7227	2.64801	5.37272e-07	6.98249e-06	Up
SLC2A4RG	332.74	1.02366	5.41469e-07	7.03033e-06	Up
BBS7	237.676	1.02067	5.52811e-07	7.16395e-06	Up
SYT5	43.8182	3.06242	5.68833e-07	7.32977e-06	Up
EXOC3L1	31.3605	2.897	6.16755e-07	7.88763e-06	Up
NFIB	98.3754	1.12915	6.46132e-07	8.18965e-06	Up
ENSSSCG00000048711	21.7746	4.32787	6.86253e-07	8.62275e-06	Up
KCNIP3	118.568	2.24486	6.91526e-07	8.67608e-06	Up
RASSF2	18.2824	3.80704	6.9177e-07	8.67608e-06	Up
RAB3D	183.719	1.56381	7.2273e-07	9.03114e-06	Up
TSPOAP1	266.476	1.20981	7.37415e-07	9.19778e-06	Up
L2HGDH	279.981	1.37838	7.88548e-07	9.78187e-06	Up
HTRA3	17.0376	3.39714	9.05287e-07	1.10987e-05	Up
ENSSSCG00000061089	85.7001	2.14057	9.37951e-07	1.14375e-05	Up
KIFC2	569.789	1.11188	9.47304e-07	1.15206e-05	Up
FGD6	733.509	1.19563	9.52483e-07	1.1563e-05	Up
IL17RD	30.0201	5.78451	9.60674e-07	1.1652e-05	Up
LTBP3	1113.7	1.02766	1.00802e-06	1.21829e-05	Up
SLC25A23	539.352	1.03682	1.02363e-06	1.2317e-05	Up
SHLD2	161.425	1.16197	1.03171e-06	1.23923e-05	Up
TEKT1	50.1896	4.24472	1.05547e-06	1.26408e-05	Up
BPHL	264.457	1.29562	1.0723e-06	1.27898e-05	Up
ENSSSCG00000041916	20.7684	3.79642	1.22737e-06	1.44373e-05	Up
PUS10	76.027	1.48721	1.26068e-06	1.48163e-05	Up
ARHGDIG	79.3904	1.76754	1.27259e-06	1.49434e-05	Up
GABARAPL1	1110.94	1.06942	1.32207e-06	1.54578e-05	Up
SAXO2	21.0104	6.04878	1.33715e-06	1.56207e-05	Up
PIWIL4	221.722	1.095	1.41931e-06	1.64514e-05	Up
ELOVL3	19.4724	3.61977	1.42033e-06	1.64514e-05	Up
ZNF667	101.802	1.22373	1.44169e-06	1.66705e-05	Up
KCNN2	20.7574	5.33268	1.49879e-06	1.72576e-05	Up
ARSD	289.371	1.16183	1.52142e-06	1.74739e-05	Up
TCP11L2	78.1636	1.79106	1.52452e-06	1.748e-05	Up
DNAI7	67.7529	2.26757	1.61725e-06	1.84348e-05	Up
SYNC	34.1777	2.32057	1.7241e-06	1.95872e-05	Up
C11orf97	313.143	1.73798	1.7744e-06	2.01418e-05	Up
NPR1	25.1439	5.65416	1.83151e-06	2.07555e-05	Up
MEIS3	112.413	1.6581	1.91735e-06	2.16465e-05	Up
CNDP1	71.0772	1.69492	1.91806e-06	2.16465e-05	Up
HOXB5	294.098	1.37139	1.96944e-06	2.21896e-05	Up
PDZD3	92.6101	2.63942	2.04162e-06	2.28503e-05	Up
JAK3	112.681	2.5453	2.04225e-06	2.28503e-05	Up
FCHO1	108.52	1.15761	2.09648e-06	2.34081e-05	Up
ARHGEF3	259.325	1.04056	2.2568e-06	2.50341e-05	Up
GLB1L	192.244	1.01816	2.3461e-06	2.59183e-05	Up
GRIN2A	229.926	1.84152	2.45059e-06	2.69862e-05	Up
ENSSSCG00000031199	39.6548	2.19088	2.48815e-06	2.73556e-05	Up
SPARC	2424.19	1.1139	2.49217e-06	2.73777e-05	Up
RAC3	733.771	1.05881	2.62282e-06	2.85826e-05	Up
PLXND1	345.812	1.48111	2.62945e-06	2.86092e-05	Up
THNSL2	174.35	1.5184	2.65692e-06	2.8885e-05	Up
ENSSSCG00000054218	77.7246	1.81753	2.68659e-06	2.91843e-05	Up
BBS1	122.839	1.89621	2.71204e-06	2.94373e-05	Up
FSCN2	190.894	1.44145	3.00254e-06	3.24613e-05	Up
CDK10	279.643	1.00765	3.03429e-06	3.27785e-05	Up
DYNC2I1	53.8156	2.78262	3.03989e-06	3.27966e-05	Up
GSC2	9.13897	6.21019	3.04978e-06	3.28678e-05	Up
DNAI4	24.9587	4.11443	3.20072e-06	3.43046e-05	Up
ARL6	241.753	1.1542	3.3923e-06	3.61306e-05	Up
PFKFB4	257.597	1.43796	3.42706e-06	3.64155e-05	Up
MAP4K2	145.094	1.82229	3.63903e-06	3.84879e-05	Up
GAA	399.187	1.19503	3.66232e-06	3.87042e-05	Up
CST6	361.656	1.08631	3.68124e-06	3.88439e-05	Up
ENSSSCG00000032167	26.2423	2.25402	3.72372e-06	3.92618e-05	Up
BCAS3	122.554	1.33859	3.7776e-06	3.97418e-05	Up
TMEFF1	40.5457	2.02757	4.03126e-06	4.21136e-05	Up
YPEL3	211.663	1.47177	4.12195e-06	4.2995e-05	Up
NYX	5.58011	6.2387	4.38257e-06	4.547e-05	Up
ENSSSCG00000013760	14.0445	3.6592	4.49891e-06	4.65001e-05	Up
ACER2	58.3889	4.35574	4.94537e-06	5.07008e-05	Up
HNMT	118.869	1.0598	5.03789e-06	5.14854e-05	Up
LRIG3	170.204	1.50097	5.2729e-06	5.36459e-05	Up
IL22RA1	86.5379	5.13042	5.36707e-06	5.44414e-05	Up
SRRD	22.2722	3.67837	5.55541e-06	5.59639e-05	Up
ACAD10	321.428	1.43329	5.74378e-06	5.75348e-05	Up
TCIM	56.4218	2.41742	5.81127e-06	5.81681e-05	Up
ENSSSCG00000014132	34.9201	1.9922	5.94569e-06	5.94264e-05	Up
P4HTM	140.939	1.21474	6.11098e-06	6.08998e-05	Up
PLA1A	11.3493	5.78571	6.13372e-06	6.10818e-05	Up
FBXO15	44.0028	1.68821	6.14423e-06	6.11418e-05	Up
PARP2	253.239	1.08781	6.26964e-06	6.22082e-05	Up
CCDC24	335.652	1.0234	6.29499e-06	6.23508e-05	Up
TMEM234	19.6586	3.7118	6.67792e-06	6.55787e-05	Up
ENSSSCG00000017448	584.311	1.2993	6.86566e-06	6.70483e-05	Up
ZNF516	284.219	1.01536	6.9282e-06	6.75589e-05	Up
ENSSSCG00000062432	17.7369	2.80175	7.90491e-06	7.5833e-05	Up
CCN3	3131.95	1.60391	8.28853e-06	7.90508e-05	Up
ABCA2	946.077	1.0443	8.29263e-06	7.90508e-05	Up
ENPP6	395.978	1.04407	1.00982e-05	9.42934e-05	Up
DYNLRB2	71.9775	3.11464	1.02428e-05	9.54478e-05	Up
STK11IP	128.564	1.16065	1.03856e-05	9.67123e-05	Up
DNAI2	23.9904	3.62703	1.05405e-05	9.79539e-05	Up
CDH24	130.748	2.03826	1.05906e-05	9.83526e-05	Up
ENSSSCG00000047828	86.5099	1.41378	1.11127e-05	0.000102642	Up
ZNF385C	62.3674	1.8836	1.13147e-05	0.000104225	Up
ENSSSCG00000057091	66.1641	1.74094	1.21133e-05	0.000110589	Up
CREB3L4	16.0349	5.34123	1.21191e-05	0.000110589	Up
CCDC81	91.4509	1.11357	1.22128e-05	0.000111295	Up
ENSSSCG00000046743	14.3253	5.59332	1.22238e-05	0.000111321	Up
BORCS5	41.8035	2.23223	1.23898e-05	0.000112606	Up
FBXL4	169.878	1.08987	1.28129e-05	0.000115451	Up
ABCG5	13.7273	5.01294	1.41957e-05	0.000126821	Up
TP53	228.554	1.25471	1.47605e-05	0.000131094	Up
ENSSSCG00000053087	270.482	1.10158	1.56056e-05	0.000137971	Up
FGF12	70.8933	1.35132	1.60499e-05	0.000141532	Up
NEK3	112.446	1.14463	1.76011e-05	0.000153229	Up
HMCES	370.761	1.13823	1.85442e-05	0.000160618	Up
SEMA6A	39.2459	3.8612	1.8687e-05	0.00016165	Up
SERPINF1	22.0467	3.16629	1.87636e-05	0.000162071	Up
GPR75	40.0301	4.76554	1.87713e-05	0.000162071	Up
CCDC92	195.059	1.0208	1.8955e-05	0.000163243	Up
ENSSSCG00000051565	101.38	1.26927	1.89823e-05	0.000163374	Up
MTURN	336.316	1.06415	1.94871e-05	0.000167402	Up
ANKRD24	43.5648	2.00339	1.9513e-05	0.000167414	Up
PTPRN	59.9893	3.1594	1.96166e-05	0.000167986	Up
DYNC2H1	550.929	1.27679	2.02752e-05	0.000172542	Up
HOXC9	79.4218	1.62182	2.06165e-05	0.000175118	Up
C8orf34	204.101	1.00684	2.08558e-05	0.000176601	Up
CDH18	29.5756	5.24544	2.16624e-05	0.000182637	Up
ENSSSCG00000045290	39.9341	1.40665	2.21326e-05	0.000186371	Up
FAM228B	43.2666	1.72096	2.27698e-05	0.000190793	Up
ENSSSCG00000030696	199.563	1.12193	2.33986e-05	0.000195461	Up
AK7	52.8655	3.07687	2.34537e-05	0.000195682	Up
CASZ1	62.9512	3.195	2.3825e-05	0.000198052	Up
ENSSSCG00000052142	22.395	3.24655	2.42608e-05	0.000200818	Up
CC2D2A	51.2216	1.87821	2.78008e-05	0.000225734	Up
SLC10A2	28.6867	3.79597	2.78839e-05	0.000226275	Up
ZBTB46	115.745	1.0795	2.81913e-05	0.00022809	Up
CASTOR1	91.2665	1.3376	2.90202e-05	0.000233963	Up
MYL6B	84.6981	2.05896	2.95625e-05	0.000238054	Up
STARD3NL	147.687	1.3918	3.02709e-05	0.000242755	Up
MGAM2	60.523	2.80399	3.16497e-05	0.000252919	Up
ENSSSCG00000002274	50.2933	2.25912	3.53048e-05	0.000278375	Up
IL1RAP	77.992	2.69874	3.53842e-05	0.00027884	Up
MARCKS	103.566	1.8349	3.70728e-05	0.000290301	Up
YPEL1	67.5118	2.3483	3.76329e-05	0.000294179	Up
DNAH7	49.6212	3.50807	3.92163e-05	0.000304984	Up
CARF	35.7595	1.68703	4.47397e-05	0.000341509	Up
ENSSSCG00000049125	98.9335	1.0822	4.50745e-05	0.000343236	Up
TSSK3	70.6418	1.38757	4.50917e-05	0.000343236	Up
ENSSSCG00000063094	10.4188	3.57577	4.78555e-05	0.000363259	Up
SFXN2	180.287	1.13099	4.9599e-05	0.000374617	Up
SPACA9	54.6805	1.92995	5.18391e-05	0.000389593	Up
ENSSSCG00000054119	14.9505	4.09665	5.21583e-05	0.000391776	Up
LDLRAD4	97.4292	1.83847	5.24405e-05	0.000393679	Up
PRPF40B	119.729	1.30521	5.40522e-05	0.000404887	Up
CCNG2	533.827	1.12358	5.67358e-05	0.000423592	Up
TNNI2	25.7463	2.41592	5.82291e-05	0.000433554	Up
ENSSSCG00000051856	6.54886	6.00089	5.85022e-05	0.000435349	Up
ENSSSCG00000053385	7.43482	5.74365	5.9037e-05	0.000438611	Up
ZBBX	27.4413	2.36141	6.21676e-05	0.000460114	Up
TRIM46	89.5079	2.30788	6.32172e-05	0.000466266	Up
C1orf35	279.68	1.1351	6.42789e-05	0.000473212	Up
ENSSSCG00000032422	92.1588	1.48263	6.5103e-05	0.000478009	Up
NMRK1	51.6988	1.42619	6.54009e-05	0.000479876	Up
LIMK1	211.141	1.12687	6.664e-05	0.000488443	Up
ENSSSCG00000049161	82.8478	1.03677	6.72501e-05	0.000492385	Up
C3orf70	28.5702	2.51199	7.03505e-05	0.000514157	Up
ENSSSCG00000056680	39.8325	1.71523	7.09295e-05	0.00051738	Up
MATK	37.0996	2.05732	7.22728e-05	0.000525771	Up
ENSSSCG00000059038	39.3719	1.71694	7.2863e-05	0.000528936	Up
TLN2	218.609	1.2433	7.31036e-05	0.0005304	Up
FRMD4B	21.2672	4.21137	7.39246e-05	0.000536071	Up
TMEM240	105.87	1.01377	7.47269e-05	0.000540165	Up
KLHDC9	244.065	2.21998	7.50052e-05	0.00054189	Up
SLC24A1	38.9322	2.07456	8.31668e-05	0.000593744	Up
PDE6C	27.9927	2.28178	8.44926e-05	0.000602405	Up
CCDC80	96.1138	1.93986	9.02282e-05	0.000636359	Up
TPST2	65.6548	1.6324	9.17413e-05	0.000646361	Up
TRIQK	170.228	1.00955	9.19744e-05	0.000647669	Up
ENSSSCG00000042641	188.145	2.81016	9.28716e-05	0.000653312	Up
ENSSSCG00000044205	53.0952	3.14686	9.41204e-05	0.000660484	Up
ENSSSCG00000037473	42.2566	1.34932	0.000102147	0.000710497	Up
ARHGAP22	148.776	1.13014	0.000102991	0.000715271	Up
ENSSSCG00000017814	95.8404	1.7067	0.000105312	0.000729534	Up
PTGES3L	57.0355	1.75625	0.000106345	0.000735941	Up
ENSSSCG00000034696	13.011	4.84398	0.000109105	0.00075237	Up
EXPH5	230.679	1.13639	0.000113443	0.000777949	Up
CCDC65	51.5784	1.29431	0.000115032	0.000787945	Up
GIPR	68.9247	1.44196	0.000119179	0.000811337	Up
ENSSSCG00000052641	45.1852	1.94105	0.000120122	0.00081636	Up
HOXB3	168.247	1.2309	0.000120307	0.000817214	Up
TESK2	32.0394	1.60771	0.000123448	0.000835636	Up
KCNN3	41.1155	2.14011	0.000124261	0.000839883	Up
CD86	161.444	1.00347	0.000124485	0.000840568	Up
S100A1	35.3397	2.02709	0.000124832	0.000842076	Up
ENSSSCG00000034286	5.78734	5.27822	0.000127382	0.000857581	Up
LY6G6C	306.465	1.04058	0.000127838	0.000860226	Up
ENSSSCG00000054747	101.302	1.85648	0.000129142	0.000867284	Up
ATF7IP2	176.551	1.18835	0.000131462	0.000882001	Up
TMEM107	308.484	1.3168	0.000132378	0.000887707	Up
SIRT3	73.8688	1.0766	0.000132512	0.000888168	Up
SHANK2	69.4214	4.40912	0.000133622	0.000894488	Up
LDHD	674.211	1.16254	0.000133717	0.000894488	Up
ENSSSCG00000044174	36.4452	2.60659	0.000134931	0.00090128	Up
DNAJC12	138.838	1.17107	0.000135139	0.000902226	Up
NOS2	39.2022	1.85237	0.000136437	0.000909557	Up
ENSSSCG00000061858	5.25731	5.51536	0.000141278	0.000939226	Up
ENSSSCG00000059937	49.4698	1.78822	0.000142269	0.000943952	Up
ABCB6	224.375	1.21655	0.000151041	0.0009962	Up
AMPH	6.98715	5.48768	0.000151323	0.000997575	Up
ENSSSCG00000047157	41.5745	1.93751	0.000152466	0.00100365	Up
ENSSSCG00000017192	91.3579	1.01102	0.000157748	0.00103542	Up
MSH5	9.77058	5.26142	0.000158453	0.00103905	Up
FGF21	41.3709	2.08999	0.000168879	0.00109582	Up
ESPN	35.3355	3.47607	0.000169275	0.00109683	Up
ENSSSCG00000049854	19.5611	2.64699	0.000169576	0.00109826	Up
KLHDC8A	30.1963	3.17831	0.000169663	0.0010983	Up
PLEKHG2	351.349	1.01434	0.000170139	0.00110033	Up
ELAVL2	42.7966	1.23714	0.000176164	0.00113445	Up
B3GNT3	104.085	1.73332	0.000180595	0.00115698	Up
SLC16A9	32.3559	2.25754	0.000181476	0.00116153	Up
NPR2	96.2632	1.02482	0.000184386	0.0011785	Up
DEPTOR	230.797	1.0341	0.000189244	0.00120503	Up
WSCD1	37.0768	2.25284	0.000192658	0.00122277	Up
ABHD15	15.1325	2.42633	0.000195496	0.00123564	Up
ENSSSCG00000035256	57.7037	2.386	0.000195501	0.00123564	Up
ZER1	237.547	1.18275	0.000195926	0.00123717	Up
MAK	210.902	1.36699	0.000196452	0.00123956	Up
ENSSSCG00000045377	27.015	3.66551	0.00019701	0.00124114	Up
PLEKHM3	87.5889	1.53623	0.000197626	0.00124445	Up
ISLR	218.074	1.53146	0.000199183	0.00125194	Up
TET1	29.7161	4.39239	0.000200436	0.00125807	Up
ENSSSCG00000017446	121.905	1.31143	0.000202431	0.00126806	Up
ENSSSCG00000006793	17.0544	2.3658	0.000210172	0.00130954	Up
FAM81B	27.0589	2.70266	0.000213922	0.00132987	Up
KCNH3	310.887	1.03023	0.000217334	0.00134801	Up
DIPK1B	172.21	1.25268	0.000219932	0.00135975	Up
INPP5K	115.331	1.07291	0.000231689	0.00141591	Up
ENSSSCG00000055148	7.15723	5.36491	0.000234398	0.00142899	Up
PKP1	67.9235	2.26543	0.000238608	0.00145091	Up
CBLC	83.0219	1.07673	0.000241708	0.00146845	Up
SYT8	50.9043	1.45376	0.000242198	0.00147077	Up
ACP4	103.721	1.08451	0.000242697	0.00147259	Up
MAGEE2	22.7895	4.03711	0.000247305	0.00149512	Up
AATK	18.7073	2.90715	0.000254889	0.00153485	Up
BDNF	26.9257	1.84798	0.000257152	0.0015478	Up
NUP210	384.502	1.02489	0.000272109	0.00162136	Up
TMEM106B	1042.04	1.16951	0.000274465	0.00163389	Up
CFAP210	81.8738	2.1806	0.000274845	0.0016348	Up
GVQW3	79.5814	1.46032	0.000276481	0.0016431	Up
TRIB2	66.0955	3.10775	0.000277259	0.00164629	Up
FSTL1	183.68	1.0416	0.000288832	0.00170831	Up
ENSSSCG00000052789	17.569	3.27718	0.000289866	0.00171294	Up
ENSSSCG00000048122	81.1654	1.51917	0.000311989	0.00182782	Up
SLC29A3	133.366	1.30414	0.000316932	0.00185599	Up
CLDN3	56.2058	1.98912	0.000336072	0.00195073	Up
C1orf105	5.48848	4.10793	0.0003362	0.00195073	Up
ENSSSCG00000033089	6.31967	5.30584	0.000336258	0.00195073	Up
ENSSSCG00000028677	17.0907	2.29596	0.000338342	0.00196077	Up
SHAS2	40.173	1.24627	0.000362356	0.00208087	Up
OTX1	59.1554	1.477	0.000371554	0.00212208	Up
TMEM255A	21.7233	3.83946	0.000392067	0.00221786	Up
ENSSSCG00000033883	17.423	2.76788	0.000393543	0.00222529	Up
LRATD1	250.099	1.0382	0.000395046	0.00223286	Up
NRDE2	103.298	1.40692	0.000399676	0.00225063	Up
SERPINE1	3017.12	1.44372	0.000401634	0.00226073	Up
ENSSSCG00000038539	6.24857	4.44884	0.00041956	0.00234421	Up
ITGB6	69.0426	2.03147	0.000419862	0.00234493	Up
SLC26A7	67.0483	1.35985	0.000427035	0.00237915	Up
EXOC3L4	166.653	1.10092	0.00043037	0.00239031	Up
CEP131	39.6639	2.05878	0.00043043	0.00239031	Up
SLC27A1	164.818	1.74192	0.000432159	0.00239887	Up
TLR2	22.4962	2.57387	0.000460595	0.00253709	Up
ENSSSCG00000043113	370.78	2.05138	0.000471251	0.00258951	Up
ENSSSCG00000056423	73.3915	1.02118	0.000474594	0.00260432	Up
ABCC5	196.266	1.23869	0.000474711	0.00260432	Up
CD14	20.1076	2.43145	0.000476604	0.00261155	Up
TLR6	47.0366	1.8936	0.000491005	0.00267755	Up
PGM2L1	54.731	2.09284	0.000493003	0.00268522	Up
ACVRL1	20.7931	4.34489	0.000519441	0.00280902	Up
RAD51B	59.8904	1.90058	0.000529155	0.00285475	Up
ENSSSCG00000044335	110.687	1.1556	0.000530286	0.00285973	Up
SLC2A5	33.1569	3.10459	0.000540893	0.00291232	Up
MARVELD1	51.3289	1.95617	0.00054772	0.00294455	Up
DHRS3	121.656	1.47015	0.000562968	0.00301451	Up
ENSSSCG00000036656	37.2169	2.26718	0.000563588	0.00301664	Up
SV2A	7.09846	4.95321	0.000569103	0.00304139	Up
SLC25A42	228.282	1.23826	0.000569919	0.0030437	Up
ANKRD13D	126.323	1.05128	0.000574343	0.0030598	Up
ANGEL1	221.518	1.00558	0.000581603	0.00309123	Up
SLC43A2	200.958	1.22189	0.00058328	0.00309652	Up
CFAP58	13.3753	4.38253	0.0005838	0.00309807	Up
CABP2	91.187	1.2424	0.000587735	0.00311531	Up
BEST1	11.5905	2.47151	0.000603836	0.00318703	Up
ENSSSCG00000049471	23.9247	4.14658	0.000627368	0.00329974	Up
ENSSSCG00000044016	63.5783	1.31083	0.000644247	0.0033716	Up
GSTCD	295.217	1.30968	0.000649645	0.00339464	Up
ENSSSCG00000058521	18.5301	1.79391	0.000661014	0.00344744	Up
ENSSSCG00000061109	32.2968	3.65203	0.000667716	0.0034784	Up
CFD	173.91	1.27295	0.000674313	0.00350874	Up
RSPH1	43.2881	2.89275	0.000684928	0.00355855	Up
ENSSSCG00000026817	56.9565	1.61465	0.000687287	0.00356834	Up
ENSSSCG00000057911	78.4315	3.91298	0.000695248	0.00360206	Up
RIBC1	18.8874	2.48857	0.000703226	0.00363147	Up
ENSSSCG00000038135	91.2674	1.18237	0.000732821	0.00376008	Up
COX7A1	591.846	1.52941	0.000766687	0.00391177	Up
PRR15	43.2201	1.3025	0.000768897	0.00391864	Up
DNAI3	133.903	1.2059	0.000779667	0.00396483	Up
MRC2	6.90053	4.65422	0.000786663	0.00399459	Up
FOXF1	80.101	1.25137	0.000789837	0.0040059	Up
FAT4	82.1818	1.33809	0.000796634	0.00403437	Up
ENSSSCG00000046060	9.71747	4.65309	0.000810677	0.00408726	Up
ENSSSCG00000053345	77.5336	1.14777	0.000814672	0.00410437	Up
DCX	52.8918	1.65054	0.000830447	0.00416231	Up
SLC2A2	213.991	1.43866	0.000859162	0.00427949	Up
ENSSSCG00000033009	24.7982	2.2069	0.000863011	0.00429552	Up
CFAP206	77.8961	2.01043	0.000867031	0.00430924	Up
ENSSSCG00000052398	17.8914	3.1601	0.000875493	0.00434812	Up
BCL7A	233.925	1.42199	0.000886838	0.00439646	Up
ENSSSCG00000053970	28.0084	4.23406	0.000887937	0.00440031	Up
ADGRB1	15.5982	4.36545	0.000913595	0.00451223	Up
TDP1	66.5315	1.09998	0.000916781	0.00452188	Up
GATA3	31.6197	1.23383	0.000920812	0.00453684	Up
ADORA2A	24.3548	2.9712	0.000922409	0.00453897	Up
OLFM2	18.452	2.24948	0.000925948	0.00455063	Up
ZFP14	34.9822	2.31192	0.000927656	0.00455738	Up
INKA1	43.303	1.43242	0.000933721	0.00458387	Up
ENSSSCG00000044640	9.24644	4.17397	0.000936468	0.00459075	Up
ENSSSCG00000015876	33.7381	2.45522	0.000963825	0.00470178	Up
ENSSSCG00000062719	37.4624	3.09222	0.000965893	0.00470622	Up
BATF3	71.994	1.45243	0.000982475	0.00477848	Up
PIK3C2B	182.496	1.03878	0.00101517	0.00490599	Up
STIM2	70.9898	1.36709	0.00104898	0.00504611	Up
INHBB	119.901	1.42689	0.00109626	0.00523661	Up
ENSSSCG00000060657	9.43713	4.03785	0.00110251	0.00526094	Up
AGBL2	97.1328	1.13281	0.00110421	0.00526719	Up
CLPSL2	35.2818	1.7051	0.00113948	0.00540518	Up
SLC25A19	90.845	1.15324	0.00114214	0.00541216	Up
ETNK2	52.4511	2.39634	0.00116775	0.00550863	Up
ADAT1	57.792	1.5525	0.00117658	0.00554452	Up
STON2	71.6607	2.5956	0.00120354	0.00565222	Up
ARHGAP8	40.762	1.95164	0.00121861	0.00570568	Up
IYD	112.331	1.13507	0.00121873	0.00570568	Up
APOBEC1	54.4591	1.0495	0.00122544	0.00573118	Up
NXPH3	295.995	1.05332	0.00122859	0.005742	Up
ENSSSCG00000015401	75.291	1.87903	0.00123839	0.00577786	Up
TTC24	41.3507	2.53621	0.00126098	0.00587183	Up
ENSSSCG00000051799	16.5258	2.20714	0.00127325	0.00591826	Up
TMEM144	118.001	1.64679	0.00127611	0.0059275	Up
ENSSSCG00000057804	56.6958	2.14441	0.00128794	0.00596605	Up
ENSSSCG00000017515	29.3242	2.10266	0.00131258	0.00605767	Up
ZSWIM9	80.725	1.40452	0.00131818	0.00607529	Up
TMEM8B	104.564	1.31215	0.00136398	0.0062581	Up
ENSSSCG00000061720	12.867	2.82154	0.00136427	0.0062581	Up
ZNF213	78.5535	1.22619	0.0013764	0.00630526	Up
F12	23.2613	2.20485	0.00138364	0.00632566	Up
CCDC107	49.6481	1.1701	0.00140651	0.00641303	Up
GARNL3	90.7952	1.0225	0.00141089	0.00642982	Up
ENSSSCG00000042815	5.19237	4.62082	0.00142563	0.00648144	Up
DTX4	110.431	1.09233	0.00144007	0.00653326	Up
ENSSSCG00000054469	6.59825	4.06752	0.00145223	0.00657533	Up
ENSSSCG00000032501	102.674	1.09143	0.00145851	0.00659498	Up
GUCY2D	12.2762	3.97032	0.00146093	0.00660371	Up
DAPK2	32.7603	2.18572	0.001518	0.00680528	Up
ENSSSCG00000015293	93.9103	1.02612	0.00152864	0.00684399	Up
ARHGEF39	142.065	1.22848	0.00154299	0.00689464	Up
MST1	64.3948	1.74518	0.00158158	0.00702195	Up
ZNF529	8.05897	3.97147	0.00158341	0.00702462	Up
ENSSSCG00000054168	39.4124	1.2368	0.00159876	0.00707198	Up
PPP1R3G	25.1513	3.17835	0.00160451	0.00709114	Up
PSD	30.8284	1.95545	0.00160801	0.00709449	Up
VTCN1	233.674	1.40667	0.00161252	0.00711197	Up
WIPI1	173.666	1.14513	0.00163469	0.00719126	Up
MBD5	95.9047	1.19875	0.00164052	0.00721224	Up
IKZF4	39.2899	1.37808	0.00164336	0.00721991	Up
ENSSSCG00000004573	10.9539	3.44924	0.00165299	0.00725538	Up
TFEC	14.8565	2.76762	0.00166109	0.00728157	Up
ENSSSCG00000021041	77.6014	3.07884	0.00166784	0.00729991	Up
ZNF565	53.4949	1.06903	0.00171923	0.00749065	Up
ENSSSCG00000056800	21.1157	2.03285	0.00172026	0.00749273	Up
KIF9	100.891	1.50142	0.00172554	0.00751094	Up
IGSF11	152.235	1.54915	0.00174662	0.00758818	Up
ENSSSCG00000021155	13.0938	2.6524	0.00179713	0.00778035	Up
WDPCP	24.2732	3.78438	0.00179773	0.00778045	Up
TMEM35B	62.8944	1.25638	0.0018156	0.00784648	Up
CCDC159	30.4977	2.03927	0.00187688	0.00808198	Up
ISCA2	44.2612	1.05957	0.00187875	0.00808492	Up
ENSSSCG00000055923	5.30692	3.59374	0.00193135	0.00827002	Up
DNAH17	18.7892	1.84468	0.00193192	0.00827002	Up
LPAR6	25.9837	1.85961	0.00195763	0.0083521	Up
PLA2G4A	54.1358	2.50656	0.00195799	0.0083521	Up
ZNF512	178.151	1.3728	0.00199448	0.00849166	Up
ENSSSCG00000018046	20.9645	2.34339	0.00206722	0.00876046	Up
ENSSSCG00000048673	9.83149	3.89249	0.00214908	0.00908478	Up
ENSSSCG00000044546	13.403	1.86863	0.00215449	0.00909917	Up
PRSS22	354.296	1.02672	0.00222027	0.00932499	Up
ENSSSCG00000050517	17.5356	2.62508	0.00223414	0.00937168	Up
ITGA4	28.9207	3.81677	0.00231398	0.00967089	Up
ENSSSCG00000060663	136.919	1.33556	0.00242516	0.0100677	Up
SEMA6B	272.67	1.00808	0.00252119	0.0104156	Up
KIAA1549L	28.0503	2.4703	0.0025875	0.0106508	Up
ENSSSCG00000060784	19.1196	3.58921	0.00259608	0.0106829	Up
ENSSSCG00000007135	163.542	1.0548	0.00262876	0.0107848	Up
ENSSSCG00000005971	12.7165	2.3238	0.00264577	0.010835	Up
ENSSSCG00000055525	12.7917	3.24774	0.00266301	0.0108925	Up
GLCCI1	93.3954	1.30197	0.00267492	0.0109314	Up
ITGA1	34.3645	2.61922	0.00269027	0.010981	Up
LRRC27	54.3761	1.40175	0.00270157	0.0110139	Up
EFNA4	86.3877	1.20035	0.00270553	0.0110235	Up
MAGIX	71.1349	1.00693	0.00271031	0.0110313	Up
TMEM141	86.6437	1.91202	0.00271068	0.0110313	Up
ENSSSCG00000018050	53.4091	1.66505	0.00271875	0.0110575	Up
ENSSSCG00000040498	33.6466	2.61557	0.00275083	0.0111613	Up
SCNN1A	52.3053	1.11799	0.00276909	0.0112105	Up
IGDCC4	14.4493	4.00095	0.00278947	0.0112711	Up
ENSSSCG00000053860	12.6548	2.40691	0.00281172	0.0113476	Up
ENSSSCG00000048918	70.7757	1.39462	0.00290148	0.0116649	Up
TRIM14	114.557	1.01735	0.00292303	0.0117239	Up
ENSSSCG00000041356	7.41941	4.04396	0.00294689	0.0118057	Up
GALNT4	31.4926	2.64217	0.00304924	0.0121479	Up
NOXRED1	5.37494	4.29156	0.0030764	0.012224	Up
BCL2	49.0603	1.51132	0.00310697	0.0123347	Up
CNKSR1	163.144	1.04173	0.00311587	0.0123628	Up
CACNG6	18.4356	1.9787	0.00313587	0.0124241	Up
S100A8	23.0087	2.45133	0.0031467	0.0124597	Up
TTBK1	28.118	1.83182	0.0032113	0.012664	Up
SLC13A4	45.3537	2.44262	0.0032433	0.0127648	Up
GALNT14	83.1813	1.53964	0.00342109	0.0133245	Up
ENSSSCG00000056792	55.8139	1.16178	0.00342551	0.0133352	Up
ENSSSCG00000059579	6.08093	3.91385	0.0037061	0.0142606	Up
ENSSSCG00000061945	23.266	2.91588	0.00373223	0.0143449	Up
OVOL2	33.8961	1.78253	0.00374446	0.0143879	Up
DUSP15	35.4455	2.2491	0.00374656	0.0143919	Up
SCG5	72.1605	1.14735	0.00379899	0.0145542	Up
ENSSSCG00000062406	7.67482	2.64983	0.00380347	0.0145614	Up
ENSSSCG00000054557	25.8982	2.36434	0.00383405	0.0146496	Up
ENSSSCG00000062885	27.3626	1.58358	0.00390437	0.0148807	Up
CSAD	30.9116	1.59974	0.00392111	0.0149161	Up
ENSSSCG00000042787	92.5072	1.01746	0.00395005	0.0150128	Up
ENSSSCG00000047971	23.4184	1.50656	0.00403142	0.0152875	Up
SUMF2	110.963	1.47138	0.00403196	0.0152875	Up
BCL6B	12.5964	3.09165	0.00407963	0.0154193	Up
LRRC56	59.6758	1.50548	0.00410822	0.0155059	Up
CARMIL2	35.4357	1.65412	0.00412691	0.0155679	Up
ENSSSCG00000053247	9.15566	2.93645	0.00431587	0.0161643	Up
ENSSSCG00000051218	11.8202	2.71738	0.00435751	0.0163024	Up
VASH2	21.0392	2.62045	0.00436205	0.0163149	Up
SSBP4	196.31	1.05272	0.00455708	0.0169098	Up
MMP7	101.211	1.51834	0.0046536	0.0172217	Up
ENSSSCG00000014242	39.8512	2.40545	0.00466843	0.0172666	Up
CCDC87	18.2247	2.67816	0.0047611	0.0175538	Up
ENSSSCG00000048744	20.5441	2.59402	0.00497346	0.0182463	Up
ENSSSCG00000043234	27.3412	1.84729	0.00505666	0.0185216	Up
EXD1	73.7071	1.00148	0.00514765	0.0187994	Up
ENSSSCG00000060233	12.3352	2.90156	0.00521623	0.0190045	Up
ENSSSCG00000056553	43.436	1.08166	0.00523486	0.0190617	Up
PTDSS2	187.21	1.033	0.00523783	0.0190623	Up
TPK1	47.1154	1.98958	0.005248	0.019084	Up
PRSS12	55.6034	1.27887	0.00533928	0.019354	Up
C15orf61	61.3051	1.12249	0.00542391	0.0196086	Up
ANKRD31	12.0687	2.20769	0.00557701	0.0200848	Up
ENSSSCG00000048463	41.6888	1.37287	0.00558173	0.0200886	Up
ENSSSCG00000059164	15.1767	1.83606	0.00560531	0.0201605	Up
ENSSSCG00000060272	4.60027	3.99198	0.00564574	0.0202655	Up
PACRG	29.9302	2.37536	0.00567137	0.0203468	Up
ENSSSCG00000056371	44.5495	1.4042	0.00569438	0.0204078	Up
NCF4	25.1878	1.83868	0.00578762	0.020666	Up
ENSSSCG00000031787	14.9229	2.15154	0.00579526	0.0206824	Up
ENSSSCG00000055023	9.25921	2.95381	0.00584238	0.0208179	Up
HEPACAM2	21.9134	1.55139	0.00585796	0.0208679	Up
RUNX1T1	17.1495	2.69332	0.00586524	0.0208884	Up
TIGD4	108.254	1.03105	0.00589551	0.0209743	Up
ZNF84	28.0269	1.24981	0.00595636	0.0211577	Up
MOK	47.3926	2.07614	0.00607526	0.0215289	Up
DNAAF6	177.568	1.29539	0.00610735	0.0216151	Up
ERAS	13.8838	2.09894	0.00611548	0.0216383	Up
SLC13A1	12.7117	2.398	0.00620315	0.021903	Up
ENSSSCG00000053210	62.6391	1.19203	0.00623346	0.0219816	Up
METTL24	45.001	2.14551	0.00624549	0.0220126	Up
ENSSSCG00000061813	35.3575	1.39124	0.0062541	0.0220316	Up
ZBTB47	100.927	1.06412	0.00626068	0.0220434	Up
SLC28A2	7.57576	3.77465	0.00637976	0.0223759	Up
TGM1	26.9284	1.15463	0.00643069	0.022514	Up
ENSSSCG00000052843	6.62888	3.45851	0.00650445	0.0227372	Up
ENSSSCG00000050913	7.13966	3.40089	0.00655691	0.0228912	Up
ZBTB42	39.1506	2.02124	0.00668306	0.023278	Up
NINJ1	31.1078	1.20644	0.0067525	0.0234817	Up
ENSSSCG00000041588	2.898	4.17964	0.00676447	0.0235135	Up
TTC21A	62.6711	1.52058	0.00689359	0.023878	Up
ODAD3	13.755	2.54192	0.00689385	0.023878	Up
SEMA4A	15.3903	2.80824	0.0070609	0.0243699	Up
PKNOX2	16.333	2.5699	0.00717369	0.0246655	Up
TMEM53	107.918	1.25125	0.00728341	0.024961	Up
ENSSSCG00000055593	28.6158	1.05652	0.00751805	0.0255978	Up
TNIP3	35.6941	1.45669	0.0076051	0.0258619	Up
PHLDA3	59.4807	1.01051	0.00776521	0.0263193	Up
ENSSSCG00000052905	5.44774	2.99201	0.007925	0.0267761	Up
FLT4	26.2069	2.37902	0.00794497	0.026817	Up
LRRC43	31.0578	2.83465	0.00819092	0.0275033	Up
CENPM	59.7747	1.1389	0.00827742	0.0277536	Up
STING1	23.5728	2.04247	0.00836264	0.0279363	Up
FANK1	34.4698	2.2818	0.00847935	0.0282717	Up
CD74	133.423	1.02166	0.00851141	0.028343	Up
PPP1R14A	40.558	1.01803	0.0085656	0.0285095	Up
ENSSSCG00000007899	16.7767	2.9324	0.0088544	0.0293204	Up
CTDSPL	84.1424	1.12619	0.00899292	0.0297069	Up
CAPS2	30.0466	2.48065	0.00905208	0.0298229	Up
C8orf89	32.3656	1.78097	0.00915458	0.0300806	Up
DLG2	43.6219	1.14238	0.00918041	0.0301364	Up
ENSSSCG00000057026	33.3532	1.06812	0.00920402	0.0301921	Up
DCHS1	10.483	3.2621	0.00931756	0.0304985	Up
ENSSSCG00000055564	26.0646	1.12068	0.00941345	0.0307734	Up
ENSSSCG00000042020	6.98394	3.00312	0.00944497	0.0308415	Up
ENSSSCG00000041589	7.43917	2.77831	0.00945183	0.0308565	Up
ENSSSCG00000062260	24.6313	1.89356	0.00953618	0.0311021	Up
ENSSSCG00000061755	18.3222	1.75278	0.00955579	0.0311511	Up
SIM2	77.5321	2.21223	0.009668	0.0314492	Up
ENSSSCG00000061057	16.0966	1.93524	0.00977133	0.0317022	Up
NYAP1	47.9131	1.90563	0.00979834	0.0317671	Up
STAG3	27.2547	2.75705	0.00997695	0.0322465	Up
GTSF1	44.0978	1.13151	0.0101416	0.032641	Up
ZNF219	104.644	1.27565	0.0103039	0.0330913	Up
MGARP	31.3031	1.2635	0.0103974	0.0333366	Up
DUSP19	55.2656	1.19741	0.0104531	0.0334951	Up
C4orf33	47.2046	1.33011	0.0104742	0.0335279	Up
SHROOM1	14.4675	2.61734	0.0105686	0.0337902	Up
ENSSSCG00000021941	42.1841	1.44368	0.0106608	0.0339815	Up
PARD6G	52.481	1.42644	0.0107596	0.0342643	Up
TAS1R1	23.7636	2.01157	0.0107641	0.0342708	Up
SH3YL1	209.648	1.5099	0.0107931	0.0343248	Up
ENSSSCG00000016704	45.4272	1.1387	0.0111664	0.0352879	Up
BACH2	46.4171	2.18626	0.0112139	0.0353778	Up
ENSSSCG00000046588	76.2167	1.21645	0.0112156	0.0353778	Up
TRIM65	46.6153	1.13154	0.0113195	0.0356231	Up
MYOM3	27.0798	2.36124	0.0113532	0.0357208	Up
MYPOP	13.2888	2.53893	0.0115635	0.0362736	Up
FAM221B	9.1295	2.65393	0.011592	0.0363296	Up
ENSSSCG00000060851	28.9135	2.10298	0.0117994	0.0368558	Up
TRIM62	122.477	1.01059	0.0118508	0.0369877	Up
ENSSSCG00000008599	27.2459	1.38414	0.0119761	0.0372934	Up
ENSSSCG00000042222	19.1721	2.71756	0.0119904	0.0373293	Up
ZNF268	8.71326	2.75359	0.0120295	0.037434	Up
ENSSSCG00000058622	18.8882	2.14776	0.0120458	0.0374418	Up
DACH1	25.3514	2.34245	0.0127088	0.0392433	Up
RAD9B	17.2299	1.1488	0.012753	0.0393619	Up
TOX2	97.1381	1.08051	0.0131147	0.0403686	Up
ENSSSCG00000014575	13.3369	1.99714	0.0131737	0.0405229	Up
GNAT2	21.1034	1.31316	0.013178	0.0405269	Up
CCDC39	111.289	1.08072	0.0131981	0.0405704	Up
MYOM1	23.9441	1.41401	0.0135829	0.0415284	Up
HS3ST6	15.7101	2.30684	0.0136414	0.0416607	Up
ENSSSCG00000062996	142.392	1.30294	0.0139231	0.042369	Up
TNFRSF13B	7.39704	2.21383	0.014291	0.0432281	Up
TMEM92	85.0801	1.30241	0.014321	0.0432901	Up
ENSSSCG00000062510	32.2913	1.43465	0.0144267	0.0435036	Up
ENSSSCG00000005916	20.4276	1.5608	0.0144613	0.0435603	Up
ENSSSCG00000044435	8.92942	2.097	0.0144615	0.0435603	Up
ENSSSCG00000056319	21.3667	2.14573	0.0146467	0.0440401	Up
TSPAN1	896.552	1.23753	0.0148854	0.0446299	Up
ENSSSCG00000057171	56.109	1.00376	0.0149377	0.0447769	Up
ENSSSCG00000060435	10.6988	1.93874	0.0152006	0.0453932	Up
ENSSSCG00000042027	3.78209	3.08089	0.0152643	0.0455655	Up
RSKR	35.911	1.1581	0.0153319	0.0457047	Up
DHDH	19.639	1.41867	0.0156457	0.0465208	Up
ENSSSCG00000032599	33.5163	1.30068	0.0157494	0.046768	Up
CLBA1	56.5022	1.22525	0.0157564	0.0467684	Up
ENSSSCG00000061930	5.08649	2.6965	0.0157639	0.0467806	Up
ENSSSCG00000052017	23.843	2.07249	0.0157685	0.0467839	Up
ENSSSCG00000048792	63.3207	1.61114	0.0157871	0.0468289	Up
ENSSSCG00000053219	20.8205	2.74278	0.0159174	0.0471576	Up
ENSSSCG00000060401	22.7375	1.13025	0.016005	0.0473722	Up
KREMEN2	61.7283	1.93738	0.0161665	0.0477672	Up
CTF1	34.9861	1.74518	0.0162478	0.0479865	Up
ODAD2	170.802	1.50021	0.0164403	0.0484408	Up
KCNK6	25.63	1.8396	0.0168337	0.0494066	Up
GBP1	15.7956	2.09264	0.0168473	0.0494358	Up
LRRC4B	62.5488	1.19247	0.0168545	0.0494463	Up
ENSSSCG00000051523	42.3293	1.97055	0.0169832	0.0497811	Up
NUDT12	99.9121	0.831258	0.017031	0.049889	Up
ACRBP	16.4711	1.91181	0.0173253	0.0505774	Up
ENSSSCG00000050739	16.0267	2.33049	0.0174066	0.0507711	Up
LRRC70	25.6406	1.32881	0.0174142	0.0507819	Up
ENSSSCG00000043940	83.7875	1.40634	0.0175539	0.0511459	Up
ENSSSCG00000054189	69.6333	1.54035	0.0176103	0.0512664	Up
ENSSSCG00000054597	10.9247	1.69006	0.0177637	0.0516358	Up
ENSSSCG00000015083	18.3846	2.59998	0.0179798	0.0521863	Up
TMEM125	254.331	1.88393	0.0180855	0.0524371	Up
HOXD4	78.0597	0.976875	0.0181031	0.052466	Up
PELI2	21.5	2.77195	0.0181353	0.052548	Up
ENSSSCG00000007336	77.3308	1.45842	0.0181448	0.0525645	Up
UROC1	15.3813	2.57539	0.0181792	0.0526305	Up
DUSP23	24.3919	1.35957	0.0182382	0.0527478	Up
COL19A1	17.1177	2.12851	0.0182684	0.0528103	Up
VIL1	34.5565	1.87857	0.0183861	0.0531055	Up
DOCK3	37.8023	1.29259	0.0186747	0.0538023	Up
LNPEP	210.271	0.828896	0.0190449	0.0547183	Up
ENSSSCG00000053433	38.8769	1.81961	0.019115	0.0548852	Up
SNX32	93.8645	1.4389	0.0191985	0.0550561	Up
ENSSSCG00000040707	20.0444	2.00266	0.0192416	0.0551556	Up
MYO1G	6.78394	3.0924	0.0192737	0.0552246	Up
IQCG	123.582	0.89256	0.0193232	0.0552968	Up
C1R	25.9225	2.59577	0.0193489	0.055347	Up
PIMREG	59.5038	1.61663	0.0194488	0.055586	Up
ENSSSCG00000023172	154.457	0.805084	0.0195559	0.0558103	Up
PIERCE2	5.52769	2.88704	0.0198083	0.0564125	Up
TNNC2	8.55751	2.68157	0.0203578	0.0577362	Up
ENSSSCG00000061672	39.2294	1.57927	0.0204561	0.0579667	Up
PLPP6	28.3833	1.59861	0.0205001	0.0580793	Up
TTLL9	11.5905	2.65994	0.0205496	0.0581953	Up
GALNT16	9.82336	2.72202	0.0208307	0.0587993	Up
THRSP	4.89809	3.45335	0.0208334	0.0587993	Up
RHEBL1	56.2033	1.56155	0.0210037	0.0591985	Up
ENSSSCG00000036096	15.9507	2.05374	0.0210959	0.0594339	Up
SLC26A1	29.0572	2.18938	0.0211217	0.0594573	Up
APOM	15.0275	1.48355	0.0211633	0.0595622	Up
MMP24	15.2305	2.00408	0.0214309	0.0602158	Up
SERF1A	49.0219	1.58786	0.0214742	0.060325	Up
ENSSSCG00000057646	12.6724	2.44642	0.0215261	0.0604584	Up
SH2D2A	104.1	1.003	0.0218831	0.0612844	Up
HECW2	50.8168	0.979302	0.021929	0.0613878	Up
IFT43	37.4447	1.10157	0.0220093	0.0615365	Up
ENSSSCG00000048041	15.6491	2.04248	0.0221498	0.061866	Up
ALDH5A1	227.118	0.926158	0.0225143	0.062717	Up
ENSSSCG00000054135	11.1927	2.15665	0.0226033	0.0629265	Up
ENSSSCG00000059327	9.78298	2.13909	0.0226453	0.0630176	Up
ENSSSCG00000055411	10.4806	2.20883	0.0227036	0.0631535	Up
COQ8A	48.669	1.81125	0.0227933	0.0633261	Up
ENSSSCG00000057650	209.057	1.74875	0.0229226	0.0636076	Up
SPOCK2	38.7209	1.36412	0.022986	0.0637207	Up
ENSSSCG00000052603	26.62	0.928133	0.0230116	0.0637637	Up
ENSSSCG00000039561	8.14082	2.18308	0.0234417	0.0647448	Up
PGA5	59.1791	1.1798	0.0235048	0.0648928	Up
ADAMTS4	16.0577	2.62214	0.0236678	0.0653033	Up
CCDC160	22.4983	1.43208	0.0238444	0.0657106	Up
MAGEH1	67.2865	1.15129	0.0241657	0.0663548	Up
ENSSSCG00000046220	5.11927	3.24793	0.0242081	0.0664443	Up
ENSSSCG00000052949	16.3002	2.41033	0.0242532	0.0665279	Up
AGT	40.4422	1.87185	0.0243397	0.0667116	Up
ENSSSCG00000042921	9.21725	2.28921	0.0244064	0.0668541	Up
FOXN3	113.435	0.858498	0.024566	0.0672093	Up
PYROXD2	7.3236	2.62481	0.0247345	0.0675357	Up
TH	10.9156	2.29919	0.0248426	0.0677765	Up
GGT6	19.1621	1.9576	0.0248875	0.0678583	Up
SETBP1	194.221	1.44965	0.0249507	0.0679761	Up
ENSSSCG00000056347	17.1619	1.76626	0.0250962	0.068291	Up
ENSSSCG00000044363	53.9501	0.958555	0.0250997	0.068291	Up
ENSSSCG00000050997	7.71529	2.06096	0.0251706	0.0684453	Up
ENSSSCG00000049462	25.8327	1.31275	0.0254563	0.0689508	Up
EFCAB12	46.972	1.28151	0.0254895	0.0690024	Up
ENSSSCG00000044492	19.2834	1.40135	0.0255168	0.0690492	Up
RSPH3	84.2097	0.838909	0.0258965	0.0699657	Up
LY6D	69.7917	1.81982	0.025904	0.0699722	Up
ENSSSCG00000041364	54.8009	1.0793	0.0261093	0.0702899	Up
ENSSSCG00000050765	573.31	0.89519	0.0261249	0.0703179	Up
LMOD1	41.1815	1.89618	0.0261515	0.0703758	Up
RAB39A	37.7856	1.29788	0.0262757	0.0705984	Up
ENSSSCG00000049199	26.2964	0.904471	0.0263788	0.0708025	Up
TLCD5	19.6878	1.98375	0.0265642	0.0711858	Up
TPM2	55.2733	1.15778	0.0270943	0.0722993	Up
ENSSSCG00000050119	17.6114	1.2956	0.0271365	0.0723836	Up
CCL4	104.541	0.877496	0.027172	0.0724357	Up
ENSSSCG00000042154	10.4061	2.39821	0.0272413	0.0725349	Up
ENSSSCG00000057721	5.67472	3.22561	0.0272465	0.0725349	Up
ENSSSCG00000007642	6.34822	2.42689	0.0276981	0.0735505	Up
LIMD2	60.8567	0.972769	0.0277113	0.0735712	Up
ENSSSCG00000034367	205.064	0.893797	0.0277253	0.0735797	Up
ENSSSCG00000061249	7.57022	2.88434	0.0277361	0.0735941	Up
SLC25A35	20.9646	1.84789	0.0277761	0.0736682	Up
ENSSSCG00000048507	12.5383	2.16825	0.0277803	0.0736682	Up
ENSSSCG00000026564	38.9945	1.59555	0.0279787	0.0740928	Up
GUCA1A	31.4929	1.52849	0.0279893	0.0740928	Up
PPP1R14C	25.6359	1.34449	0.0283944	0.074947	Up
ENSSSCG00000047198	36.192	2.07664	0.0286847	0.0755086	Up
TEX9	46.1112	0.887027	0.0288943	0.0759529	Up
TXNDC16	51.9488	1.65263	0.0290879	0.0763341	Up
ENSSSCG00000053077	17.0551	2.45867	0.0291029	0.0763586	Up
ENSSSCG00000058782	24.4741	1.15058	0.0294614	0.0771655	Up
SERINC4	11.4225	2.77494	0.0295467	0.0773298	Up
ENSSSCG00000056851	18.2181	1.51923	0.0295976	0.0774331	Up
LRP4	20.6207	2.25454	0.029655	0.0775537	Up
CCDC38	6.62103	2.2849	0.0301602	0.0786635	Up
C17orf98	5.19556	2.68345	0.0302131	0.0787261	Up
ENSSSCG00000041317	15.2582	1.6375	0.030219	0.0787265	Up
ZNF428	84.9866	0.839467	0.0302569	0.0787847	Up
ZNF546	51.2809	0.874966	0.0302761	0.0788151	Up
C1orf216	10.0444	1.9987	0.0303067	0.0788645	Up
ERFL	45.834	1.26138	0.0303937	0.0790687	Up
DYNLT4	55.2885	1.13852	0.0304107	0.0790898	Up
SLAMF9	9.37601	2.39855	0.0305079	0.0792519	Up
LBX1	20.2878	1.78449	0.0307911	0.0798507	Up
MYCBPAP	18.972	1.65422	0.0309788	0.0802459	Up
ENSSSCG00000059186	14.4036	1.207	0.0310149	0.0802937	Up
ZAR1L	6.55279	2.54386	0.0313266	0.0810235	Up
CCDC113	65.2833	1.26303	0.031685	0.081811	Up
CYP2J34	105.619	1.34468	0.031724	0.081865	Up
COQ7	88.0541	0.846253	0.0318253	0.0820953	Up
CPA4	29.2271	1.73873	0.0320177	0.082467	Up
ENSSSCG00000045093	9.24962	1.67109	0.0323038	0.0830312	Up
COL5A2	25.8448	0.91886	0.0325406	0.083514	Up
MAP9	99.9874	0.89805	0.0325556	0.0835367	Up
ENSSSCG00000029285	26.7615	0.864092	0.0326201	0.0836865	Up
APOF	36.8127	0.822056	0.0327751	0.083942	Up
DDX11	120.014	0.864346	0.032833	0.0840586	Up
ENSSSCG00000048684	5.13806	2.69033	0.0330612	0.0845545	Up
ENSSSCG00000001456	136.932	1.00853	0.03314	0.0847136	Up
ENSSSCG00000052634	25.3462	1.72809	0.0333833	0.0851956	Up
LAMA1	35.6126	1.1165	0.0336648	0.0858174	Up
C17orf58	39.8887	1.04693	0.0338575	0.0861613	Up
SSC4D	23.6162	1.07077	0.0338941	0.0861925	Up
COL9A3	45.7716	2.19453	0.0345349	0.0875283	Up
ZNF658	26.3794	1.29134	0.0348994	0.0882389	Up
ENSSSCG00000058286	37.5688	0.95945	0.0349246	0.0882862	Up
ENSSSCG00000033952	30.9931	1.1238	0.034938	0.0883037	Up
ENSSSCG00000052588	36.0125	1.17008	0.0351861	0.088832	Up
ENSSSCG00000060015	9.07129	2.53911	0.0353672	0.0892064	Up
NUAK1	67.392	1.32448	0.0356932	0.0898459	Up
MLH3	77.673	0.912172	0.0359974	0.0904113	Up
ENSSSCG00000042365	44.2336	0.806279	0.0361347	0.0906727	Up
ENSSSCG00000046958	20.1658	1.79004	0.0363216	0.0910579	Up
ZBTB12	26.3801	1.73622	0.0364052	0.0912339	Up
ENSSSCG00000051365	3.53471	3.50399	0.0365996	0.0915528	Up
SERTAD4	35.3658	1.48124	0.0367402	0.091837	Up
MMP15	83.6568	0.810289	0.0368528	0.0920465	Up
STAT4	13.8125	2.38548	0.0370871	0.0925175	Up
ENSSSCG00000014997	46.8143	1.47758	0.0373494	0.0930831	Up
CXCL14	13.4529	2.57706	0.0378336	0.0940201	Up
ENSSSCG00000062267	33.8262	0.972116	0.0384027	0.0951726	Up
ENSSSCG00000052212	8.67242	2.32869	0.0384782	0.0953249	Up
TMEM47	38.1177	1.32167	0.0388055	0.0959962	Up
RAB3B	28.6903	2.09189	0.0393163	0.0968915	Up
PGLYRP4	7.64237	2.55407	0.0402306	0.0987156	Up
RASGRP1	22.7293	1.43014	0.0407093	0.0995854	Up
ENSSSCG00000054024	27.9776	1.01278	0.041046	0.100265	Up
ENSSSCG00000049194	10.3192	1.80032	0.0416426	0.101407	Up
ENSSSCG00000043047	16.275	1.50261	0.0420874	0.102259	Up
TM6SF2	8.74411	2.31353	0.042247	0.102519	Up
ENSSSCG00000047753	22.8682	1.39783	0.0422554	0.102521	Up
ENSSSCG00000003655	102.049	2.31648	0.0425333	0.103104	Up
FAM227B	28.3769	0.840946	0.0431117	0.104191	Up
ENSSSCG00000057542	4.30025	2.3358	0.043336	0.104595	Up
ENSSSCG00000062716	18.2245	1.33162	0.0433651	0.104618	Up
ENSSSCG00000056774	11.0678	2.0301	0.0438257	0.105368	Up
ENSSSCG00000058768	14.0875	1.82129	0.0438307	0.105368	Up
HFE	50.9583	0.890318	0.0439276	0.105527	Up
ENSSSCG00000062155	12.535	2.25089	0.0443245	0.106144	Up
ENSSSCG00000047648	10.42	1.68367	0.0443593	0.106208	Up
TRIM7	79.1114	1.02191	0.0443876	0.106239	Up
MYBPC2	20.9719	1.3849	0.0445872	0.10666	Up
ENSSSCG00000033451	65.4384	0.967069	0.0448003	0.10702	Up
ZNF362	42.8473	0.991031	0.0449479	0.107297	Up
CCDC88C	168.584	1.32667	0.0449753	0.107325	Up
BNIPL	6.85842	2.78531	0.0452633	0.107861	Up
POU6F1	12.3075	2.63291	0.0453344	0.107989	Up
PIANP	37.7162	1.07781	0.0454347	0.108169	Up
ENSSSCG00000053703	22.4542	2.16026	0.0459282	0.109122	Up
ENSSSCG00000058581	9.13083	2.43104	0.0460345	0.109298	Up
ENSSSCG00000046263	14.6421	1.14131	0.0462294	0.10963	Up
FBXL8	37.2347	1.10762	0.0462897	0.109744	Up
PIERCE1	48.8511	1.4418	0.0463812	0.109891	Up
SNX22	94.3815	0.814753	0.047385	0.111784	Up
TERB2	31.8041	0.961963	0.0475297	0.112087	Up
MAPK10	36.3436	1.00146	0.0476695	0.112377	Up
ENSSSCG00000000657	14.4034	1.5377	0.0478543	0.112696	Up
ENSSSCG00000042722	19.6618	1.60393	0.0479893	0.112866	Up
ENSSSCG00000055048	10.4004	1.83381	0.048121	0.113081	Up
ENSSSCG00000051549	27.7359	1.07973	0.0486085	0.114027	Up
NPR3	11.6156	1.641	0.0488556	0.1145	Up
ITK	26.3433	1.74818	0.0488952	0.114574	Up
CDKL4	21.4766	2.18792	0.0490303	0.114851	Up
SPAG16	18.4914	1.68739	0.0492242	0.115186	Up
ENSSSCG00000054354	10.2431	1.77919	0.0494835	0.115636	Up
ABAT	66.765	1.01325	0.0495062	0.115636	Up
FZD4	64.6471	1.20333	0.0495096	0.115636	Up
ENSSSCG00000018026	122.594	0.894145	0.0496427	0.115867	Up
PDK4	18.8267	2.01125	0.0498486	0.116288	Up
SOX6	43.3987	1.04699	0.0499223	0.116401	Up
HLA-DRA	47.8796	1.33155	0.0499228	0.116401	Up
ENSSSCG00000056783	4.07827	-4.62724	0.00118411	0.00557425	Down
ENSSSCG00000051668	9.46635	-3.16758	0.00119342	0.00561029	Down
STON2	71.6607	2.5956	0.00120354	0.00565222	Up
SNAI2	51.9922	-1.88861	0.00120358	0.00565222	Down
DOK6	18.4276	-3.8675	0.00121093	0.00567502	Down
ENSSSCG00000057195	48.9473	-1.04037	0.00121707	0.00570181	Down
ARHGAP8	40.762	1.95164	0.00121861	0.00570568	Up
IYD	112.331	1.13507	0.00121873	0.00570568	Up
ENSSSCG00000063000	12.1582	-4.01872	0.00122282	0.00572286	Down
APOBEC1	54.4591	1.0495	0.00122544	0.00573118	Up
NXPH3	295.995	1.05332	0.00122859	0.005742	Up
ENSSSCG00000061649	7.3283	-3.47495	0.00123671	0.00577203	Down
ENSSSCG00000015401	75.291	1.87903	0.00123839	0.00577786	Up
TTC24	41.3507	2.53621	0.00126098	0.00587183	Up
ENSSSCG00000051799	16.5258	2.20714	0.00127325	0.00591826	Up
TMEM144	118.001	1.64679	0.00127611	0.0059275	Up
ENSSSCG00000057804	56.6958	2.14441	0.00128794	0.00596605	Up
HLF	158.824	-1.11331	0.00128885	0.00596632	Down
ENSSSCG00000017515	29.3242	2.10266	0.00131258	0.00605767	Up
CHD5	20.3526	-2.51215	0.00131613	0.00607203	Down
ZSWIM9	80.725	1.40452	0.00131818	0.00607529	Up
EAF2	37.998	-2.38577	0.00132282	0.00609465	Down
PELI3	48.5686	-1.09253	0.00133776	0.00614891	Down
MX1	212.528	-1.10555	0.00135607	0.0062268	Down
TMEM8B	104.564	1.31215	0.00136398	0.0062581	Up
ENSSSCG00000061720	12.867	2.82154	0.00136427	0.0062581	Up
ENSSSCG00000060412	5.23154	-4.32887	0.00137077	0.00628368	Down
ZNF213	78.5535	1.22619	0.0013764	0.00630526	Up
ENSSSCG00000047048	153.979	-1.42403	0.00137958	0.00631559	Down
ENSSSCG00000056080	105.642	-1.76357	0.00138314	0.00632553	Down
F12	23.2613	2.20485	0.00138364	0.00632566	Up
CCDC107	49.6481	1.1701	0.00140651	0.00641304	Up
GARNL3	90.7952	1.0225	0.00141089	0.00642982	Up
DNAJB5	83.6706	-1.86936	0.00142503	0.00648144	Down
ENSSSCG00000042815	5.19237	4.62082	0.00142563	0.00648144	Up
DTX4	110.431	1.09233	0.00144007	0.00653325	Up
TRIM54	95.6442	-1.01704	0.00145064	0.00657028	Down
ENSSSCG00000054469	6.59825	4.06752	0.00145223	0.00657533	Up
NAB2	98.2549	-1.28345	0.00145409	0.00657934	Down
ENSSSCG00000032501	102.674	1.09143	0.00145851	0.00659498	Up
GUCY2D	12.2762	3.97032	0.00146093	0.00660371	Up
FAM43A	56.4761	-1.31771	0.0014651	0.00661817	Down
ENSSSCG00000041751	25.6575	-2.08986	0.00147842	0.00666292	Down
HMOX1	171.672	-1.02616	0.00151467	0.00679258	Down
DAPK2	32.7603	2.18572	0.001518	0.00680528	Up
ENSSSCG00000015293	93.9103	1.02612	0.00152864	0.00684399	Up
ARHGEF39	142.065	1.22848	0.00154299	0.00689464	Up
EID2	8.2452	-4.14483	0.00154373	0.0068957	Down
ENSSSCG00000060951	16.3361	-3.97225	0.00154665	0.00690647	Down
SLF1	72.2557	-1.18776	0.00157481	0.0070001	Down
MST1	64.3948	1.74518	0.00158158	0.00702195	Up
ZNF529	8.05897	3.97147	0.00158341	0.00702462	Up
ENSSSCG00000061292	8.03925	-4.26009	0.00158642	0.0070311	Down
ENSSSCG00000054168	39.4124	1.2368	0.00159876	0.00707198	Up
PPP1R3G	25.1513	3.17835	0.00160451	0.00709114	Up
PSD	30.8284	1.95545	0.00160801	0.00709449	Up
VTCN1	233.674	1.40667	0.00161252	0.00711197	Up
ENSSSCG00000053002	8.987	-3.38193	0.00162994	0.00717732	Down
WIPI1	173.666	1.14513	0.00163469	0.00719126	Up
MBD5	95.9047	1.19875	0.00164052	0.00721224	Up
IKZF4	39.2899	1.37808	0.00164336	0.00721991	Up
TEN1	55.2774	-1.03237	0.00164465	0.00722108	Down
ENSSSCG00000004573	10.9539	3.44924	0.00165299	0.00725538	Up
TFEC	14.8565	2.76762	0.00166109	0.00728157	Up
ENSSSCG00000021041	77.6014	3.07884	0.00166784	0.00729991	Up
CCM2L	25.791	-3.76498	0.00168292	0.00735831	Down
TAGAP	20.8206	-2.16263	0.00171461	0.00747771	Down
ZNF565	53.4949	1.06903	0.00171923	0.00749065	Up
ENSSSCG00000056800	21.1157	2.03285	0.00172025	0.00749273	Up
KIF9	100.891	1.50142	0.00172554	0.00751094	Up
IGSF11	152.235	1.54915	0.00174662	0.00758817	Up
INKA2	56.5228	-1.88273	0.00174869	0.00759474	Down
ENSSSCG00000062952	92.7681	-1.4526	0.00176946	0.00767759	Down
ENSSSCG00000021155	13.0938	2.6524	0.00179712	0.00778035	Up
WDPCP	24.2732	3.78438	0.00179773	0.00778045	Up
ENSSSCG00000059377	6.29171	-3.97033	0.00180504	0.00780465	Down
TMEM35B	62.8944	1.25638	0.0018156	0.00784648	Up
CCDC159	30.4977	2.03927	0.00187688	0.00808198	Up
ISCA2	44.2612	1.05957	0.00187875	0.00808492	Up
EXD3	16.4298	-2.36643	0.00189905	0.00815682	Down
ENSSSCG00000057698	36.6248	-1.0137	0.00189991	0.00815794	Down
ENSSSCG00000057431	19.2956	-4.15458	0.0019227	0.0082454	Down
ENSSSCG00000055923	5.30692	3.59374	0.00193135	0.00827002	Up
DNAH17	18.7892	1.84468	0.00193192	0.00827002	Up
LPAR6	25.9837	1.85961	0.00195763	0.0083521	Up
PLA2G4A	54.1358	2.50656	0.00195799	0.0083521	Up
ZNF512	178.151	1.3728	0.00199448	0.00849166	Up
SGTB	49.7169	-1.64321	0.0020041	0.00852475	Down
PLAGL1	128.685	-1.17589	0.00203031	0.00862548	Down
SH2B2	118.375	-1.21654	0.00205398	0.00871518	Down
ENSSSCG00000018046	20.9645	2.34339	0.00206722	0.00876046	Up
ENSSSCG00000048673	9.83149	3.89249	0.00214908	0.00908478	Up
ENSSSCG00000044546	13.403	1.86863	0.00215449	0.00909917	Up
CDC23	122.385	-1.10495	0.00217457	0.00916411	Down
MYBPC1	18.5255	-3.55365	0.00220016	0.00925481	Down
PRSS22	354.296	1.02672	0.00222027	0.00932499	Up
ENSSSCG00000050517	17.5356	2.62508	0.00223413	0.00937168	Up
ENSSSCG00000008860	3.63761	-4.11466	0.00224391	0.0094098	Down
ITGA4	28.9207	3.81677	0.00231398	0.00967089	Up
ENSSSCG00000007512	9.68598	-3.14024	0.00237236	0.00988458	Down
KIF24	91.5311	-1.06948	0.00238777	0.00993967	Down
DKK3	20.8178	-2.73817	0.00240263	0.00998629	Down
VSNL1	104.998	-1.71106	0.00240721	0.0100023	Down
ENSSSCG00000060663	136.919	1.33556	0.00242516	0.0100677	Up
SEMA6B	272.67	1.00808	0.00252119	0.0104156	Up
WDR86	11.1716	-3.30541	0.00254225	0.0104899	Down
KIAA1549L	28.0503	2.4703	0.0025875	0.0106508	Up
ENSSSCG00000060784	19.1196	3.58921	0.00259609	0.0106829	Up
PBX4	17.7267	-2.70941	0.00261584	0.0107532	Down
ENSSSCG00000028345	11.1092	-4.11506	0.00262171	0.0107656	Down
ENSSSCG00000007135	163.542	1.0548	0.00262876	0.0107848	Up
ENSSSCG00000005971	12.7165	2.3238	0.00264577	0.010835	Up
ENSSSCG00000055525	12.7917	3.24774	0.00266301	0.0108925	Up
GLCCI1	93.3954	1.30197	0.00267492	0.0109314	Up
ITGA1	34.3645	2.61922	0.00269027	0.010981	Up
LRRC27	54.3761	1.40175	0.00270157	0.0110139	Up
EFNA4	86.3877	1.20035	0.00270553	0.0110235	Up
POMGNT2	42.9726	-1.8205	0.00270955	0.0110313	Down
MAGIX	71.1349	1.00693	0.00271031	0.0110313	Up
TMEM141	86.6437	1.91202	0.00271068	0.0110313	Up
ENSSSCG00000018050	53.4091	1.66505	0.00271875	0.0110575	Up
ENSSSCG00000020838	7.93912	-3.67588	0.00272921	0.0110901	Down
ENSSSCG00000040498	33.6466	2.61557	0.00275083	0.0111613	Up
RNF24	73.6302	-1.48295	0.0027647	0.0112019	Down
SCNN1A	52.3053	1.11799	0.00276909	0.0112105	Up
IGDCC4	14.4493	4.00095	0.00278947	0.0112711	Up
DOK5	192.256	-1.00047	0.00280739	0.0113369	Down
ENSSSCG00000053860	12.6548	2.40691	0.00281172	0.0113476	Up
GAN	89.586	-1.88261	0.00286582	0.011542	Down
ENSSSCG00000048918	70.7757	1.39462	0.00290148	0.011665	Up
ENSSSCG00000041385	5.83538	-4.02309	0.00292069	0.0117214	Down
TRIM14	114.557	1.01735	0.00292303	0.0117239	Up
ENSSSCG00000060031	10.3537	-3.01977	0.00292839	0.011742	Down
ENSSSCG00000041356	7.41941	4.04396	0.00294689	0.0118057	Up
VWA5A	103.084	-1.47912	0.00300162	0.0119863	Down
ENSSSCG00000038663	14.7042	-2.79734	0.00303936	0.0121188	Down
GALNT4	31.4926	2.64217	0.00304924	0.0121479	Up
RRAD	4.98874	-3.89693	0.00306212	0.0121814	Down
NOXRED1	5.37494	4.29156	0.0030764	0.012224	Up
BCL2	49.0603	1.51132	0.00310697	0.0123347	Up
CNKSR1	163.144	1.04173	0.00311587	0.0123628	Up
ENSSSCG00000059478	54.6675	-1.8709	0.00311739	0.0123653	Down
GABRA2	45.438	-2.18632	0.00312759	0.0123949	Down
CACNG6	18.4356	1.9787	0.00313587	0.0124241	Up
S100A8	23.0087	2.45133	0.0031467	0.0124597	Up
ENSSSCG00000051612	18.5072	-2.63771	0.00320539	0.0126507	Down
TTBK1	28.118	1.83182	0.0032113	0.012664	Up
MKX	9.91869	-2.66154	0.00322594	0.0127071	Down
SLC13A4	45.3537	2.44262	0.0032433	0.0127648	Up
TCEAL7	30.277	-3.47568	0.00324528	0.0127648	Down
CLDN8	15.5432	-3.45334	0.00326589	0.0128385	Down
ABHD18	198.41	-1.15728	0.0033517	0.0130965	Down
ACHE	87.0359	-1.29202	0.00336541	0.0131443	Down
PTPRR	7.17735	-2.97105	0.00339486	0.0132462	Down
ENSSSCG00000036669	160.338	-1.78619	0.00341966	0.0133239	Down
GALNT14	83.1813	1.53964	0.00342109	0.0133245	Up
ENSSSCG00000056792	55.8139	1.16178	0.00342551	0.0133352	Up
GTSF1L	3.4234	-3.73662	0.00352809	0.0136838	Down
ENSSSCG00000055280	5.91395	-4.22676	0.00357647	0.0138596	Down
ENSSSCG00000051237	23.7772	-3.49498	0.00362981	0.0140384	Down
MMP23B	6.96892	-3.09044	0.00367123	0.0141744	Down
SAT2	139.223	-1.3762	0.0036749	0.0141793	Down
CREG2	53.5691	-1.67589	0.00370156	0.014252	Down
ENSSSCG00000059579	6.08093	3.91385	0.0037061	0.0142606	Up
ENSSSCG00000061945	23.266	2.91588	0.00373223	0.0143449	Up
OVOL2	33.8961	1.78253	0.00374446	0.0143879	Up
DUSP15	35.4455	2.2491	0.00374656	0.0143919	Up
ENSSSCG00000054619	3.87808	-4.46049	0.00375399	0.0144164	Down
ENSSSCG00000059700	50.9915	-1.42599	0.00379482	0.0145445	Down
SCG5	72.1605	1.14735	0.00379899	0.0145542	Up
ENSSSCG00000062406	7.67482	2.64983	0.00380347	0.0145614	Up
ENSSSCG00000054557	25.8982	2.36434	0.00383405	0.0146496	Up
ENSSSCG00000062885	27.3626	1.58358	0.00390437	0.0148807	Up
ENSSSCG00000060090	3.85099	-4.1764	0.00391826	0.0149161	Down
CSAD	30.9116	1.59974	0.00392111	0.0149161	Up
ENSSSCG00000042787	92.5072	1.01746	0.00395005	0.0150128	Up
CHAC1	130.117	-1.89896	0.0040239	0.015268	Down
ENSSSCG00000047971	23.4184	1.50656	0.00403142	0.0152875	Up
SUMF2	110.963	1.47138	0.00403196	0.0152875	Up
GAL3ST4	25.2956	-1.98715	0.00403241	0.0152875	Down
ENSSSCG00000059061	31.8395	-1.9204	0.00403398	0.0152892	Down
BCL6B	12.5964	3.09165	0.00407963	0.0154193	Up
ENSSSCG00000031003	5.04029	-3.91306	0.0040818	0.0154233	Down
LRRC56	59.6758	1.50548	0.00410822	0.0155059	Up
CARMIL2	35.4357	1.65412	0.00412692	0.0155679	Up
MMP13	81.2084	-1.25817	0.00424381	0.015924	Down
ENSSSCG00000052853	7.83933	-4.10402	0.00427384	0.0160157	Down
ENSSSCG00000053247	9.15566	2.93645	0.00431587	0.0161643	Up
ENSSSCG00000051218	11.8202	2.71738	0.00435752	0.0163024	Up
VASH2	21.0392	2.62045	0.00436205	0.0163149	Up
GPR3	11.2539	-3.85512	0.00446358	0.0166307	Down
LMCD1	116.177	-1.3844	0.00451134	0.0167812	Down
ITPRIPL2	62.9422	-1.34906	0.00453676	0.0168604	Down
BLCAP	22.3938	-1.7934	0.00454637	0.0168841	Down
MTUS1	279.948	-1.4338	0.00455076	0.016891	Down
SSBP4	196.31	1.05272	0.00455708	0.0169098	Up
ARHGAP9	20.6315	-2.13236	0.00456629	0.0169348	Down
ENSSSCG00000058942	42.6482	-3.26172	0.00457877	0.0169764	Down
MMP7	101.211	1.51834	0.0046536	0.0172217	Up
ENSSSCG00000014242	39.8512	2.40545	0.00466843	0.0172666	Up
CLDN18	166.709	-1.9168	0.00473489	0.0174745	Down
CCDC87	18.2247	2.67816	0.0047611	0.0175538	Up
ULK4	95.5534	-1.6926	0.00482227	0.0177537	Down
LEKR1	12.535	-2.36308	0.00486727	0.0179049	Down
LMTK3	24.4039	-1.85988	0.00495285	0.0181804	Down
ENSSSCG00000048744	20.5441	2.59402	0.00497346	0.0182463	Up
ENSSSCG00000043234	27.3412	1.84729	0.00505666	0.0185216	Up
ENSSSCG00000060968	7.62652	-3.66199	0.00510032	0.0186615	Down
EXD1	73.7071	1.00148	0.00514766	0.0187994	Up
ENSSSCG00000045298	4.34535	-3.87354	0.00519839	0.0189561	Down
IL12RB1	9.00094	-3.66553	0.00519891	0.0189561	Down
ENSSSCG00000060233	12.3352	2.90156	0.00521623	0.0190045	Up
ENSSSCG00000056553	43.436	1.08166	0.00523486	0.0190617	Up
PTDSS2	187.21	1.033	0.00523783	0.0190623	Up
TPK1	47.1154	1.98958	0.005248	0.019084	Up
TBX20	44.005	-2.19338	0.00525976	0.0191217	Down
PRSS12	55.6034	1.27887	0.00533928	0.019354	Up
C15orf61	61.3051	1.12249	0.00542391	0.0196086	Up
ENSSSCG00000042192	84.242	-1.39762	0.00550845	0.0198826	Down
NFATC1	23.8785	-2.55125	0.00556516	0.0200555	Down
ANKRD31	12.0687	2.20769	0.00557701	0.0200848	Up
ENSSSCG00000048463	41.6888	1.37287	0.00558173	0.0200886	Up
ENSSSCG00000059164	15.1767	1.83606	0.00560531	0.0201605	Up
ENSSSCG00000062848	14.8314	-2.18582	0.00563511	0.0202487	Down
ZNF584	37.7934	-1.32052	0.00563998	0.0202597	Down
ENSSSCG00000060272	4.60027	3.99198	0.00564574	0.0202655	Up
PACRG	29.9302	2.37536	0.00567137	0.0203468	Up
ENSSSCG00000056371	44.5495	1.4042	0.00569438	0.0204078	Up
RTL5	18.4296	-3.36072	0.00572586	0.0204937	Down
NCF4	25.1878	1.83868	0.00578762	0.020666	Up
ENSSSCG00000031787	14.9229	2.15154	0.00579526	0.0206824	Up
ENSSSCG00000055023	9.25921	2.95381	0.00584238	0.0208179	Up
HEPACAM2	21.9134	1.55139	0.00585796	0.0208679	Up
RUNX1T1	17.1495	2.69332	0.00586524	0.0208884	Up
ENSSSCG00000055959	9.51666	-2.29616	0.00589291	0.0209705	Down
TIGD4	108.254	1.03105	0.00589551	0.0209743	Up
ZNF84	28.0269	1.24981	0.00595636	0.0211577	Up
EDIL3	78.5406	-1.34524	0.00607159	0.0215221	Down
MOK	47.3926	2.07614	0.00607526	0.0215289	Up
DNAAF6	177.568	1.29539	0.00610735	0.0216151	Up
ERAS	13.8838	2.09894	0.00611548	0.0216383	Up
SLC13A1	12.7117	2.398	0.00620315	0.021903	Up
ENSSSCG00000050594	40.4735	-2.14227	0.00622163	0.0219512	Down
ENSSSCG00000044776	3.84443	-4.28276	0.00622661	0.0219631	Down
ENSSSCG00000053210	62.6391	1.19203	0.00623346	0.0219816	Up
METTL24	45.001	2.14551	0.00624549	0.0220126	Up
ENSSSCG00000061813	35.3575	1.39124	0.0062541	0.0220316	Up
ZBTB47	100.927	1.06412	0.00626068	0.0220434	Up
NPTX1	21.1483	-3.25484	0.00628508	0.0221235	Down
SLC28A2	7.57576	3.77465	0.00637975	0.0223759	Up
TGM1	26.9284	1.15463	0.00643069	0.022514	Up
ENSSSCG00000052843	6.62888	3.45851	0.00650445	0.0227372	Up
ENSSSCG00000050604	7.65419	-3.73915	0.00652249	0.0227828	Down
ENSSSCG00000050913	7.13966	3.40089	0.00655691	0.0228912	Up
GLS2	18.8518	-3.26341	0.0065712	0.0229294	Down
ZBTB42	39.1506	2.02124	0.00668306	0.023278	Up
ENSSSCG00000058847	52.7715	-1.54465	0.006698	0.0233181	Down
NINJ1	31.1078	1.20644	0.0067525	0.0234817	Up
ENSSSCG00000041588	2.898	4.17964	0.00676447	0.0235135	Up
SNURF	28.2912	-3.15012	0.00685002	0.0237564	Down
TTC21A	62.6711	1.52058	0.00689359	0.023878	Up
ODAD3	13.755	2.54192	0.00689385	0.023878	Up
SBSN	46.2167	-1.31633	0.00689654	0.0238813	Down
DMRTA2	6.03317	-3.07917	0.00698969	0.0241547	Down
SEMA4A	15.3903	2.80824	0.0070609	0.0243699	Up
ENSSSCG00000052652	5.5047	-3.62679	0.00707421	0.0243884	Down
PKNOX2	16.333	2.5699	0.00717369	0.0246655	Up
ENSSSCG00000062556	147.449	-2.3057	0.0072758	0.0249474	Down
TMEM53	107.918	1.25125	0.00728341	0.024961	Up
ASPHD2	74.9583	-1.53034	0.00730201	0.025015	Down
ENSSSCG00000051779	15.2958	-2.23909	0.00745501	0.0254223	Down
ENSSSCG00000055593	28.6158	1.05652	0.00751805	0.0255978	Up
TNIP3	35.6941	1.45669	0.0076051	0.0258619	Up
PHLDA3	59.4807	1.01051	0.00776521	0.0263193	Up
PTGDR2	62.49	-2.8293	0.00786693	0.0266129	Down
ENSSSCG00000052905	5.44774	2.99201	0.007925	0.0267761	Up
SMPDL3A	15.4719	-1.97004	0.00794028	0.0268078	Down
FLT4	26.2069	2.37902	0.00794497	0.026817	Up
ENSSSCG00000056226	8.20473	-3.15157	0.00795599	0.0268409	Down
RALGPS1	20.6701	-2.42727	0.00797079	0.0268642	Down
KCNC4	29.1755	-2.3187	0.00799335	0.0269203	Down
ENSSSCG00000058567	26.9693	-2.01222	0.00809409	0.0272058	Down
LRRC43	31.0578	2.83465	0.00819092	0.0275033	Up
CENPM	59.7747	1.1389	0.00827742	0.0277536	Up
ENSSSCG00000053790	4.69394	-3.75448	0.00832857	0.0278641	Down
MAGEB3	119.64	-1.17433	0.00836172	0.0279363	Down
STING1	23.5728	2.04247	0.00836264	0.0279363	Up
ENSSSCG00000047099	8.70974	-2.90633	0.00840911	0.0280777	Down
LTB4R	17.0048	-2.47534	0.0084173	0.0280982	Down
FANK1	34.4698	2.2818	0.00847935	0.0282717	Up
USH1G	28.3941	-2.33148	0.00848981	0.0282918	Down
CD74	133.423	1.02166	0.00851141	0.028343	Up
PPP1R14A	40.558	1.01803	0.0085656	0.0285095	Up
GFRA3	9.90509	-1.94041	0.00858778	0.0285763	Down
MAP1A	41.7711	-2.47583	0.00872432	0.0289389	Down
PPP4R4	51.806	-3.03483	0.0087538	0.0290225	Down
ENSSSCG00000048001	5.28374	-3.86917	0.00880004	0.0291616	Down
RHBG	270.547	-2.19496	0.00881723	0.0292115	Down
ENSSSCG00000007899	16.7767	2.9324	0.0088544	0.0293204	Up
SEC31B	7.3502	-2.75409	0.00886772	0.0293503	Down
RADIL	36.8981	-1.6809	0.00892754	0.0295124	Down
CTDSPL	84.1424	1.12619	0.00899292	0.0297069	Up
CAPS2	30.0466	2.48065	0.00905208	0.0298229	Up
ENSSSCG00000021815	49.1046	-1.04782	0.0091439	0.0300528	Down
C8orf89	32.3656	1.78097	0.00915458	0.0300806	Up
DLG2	43.6219	1.14238	0.00918041	0.0301364	Up
ENSSSCG00000057026	33.3532	1.06812	0.00920402	0.0301921	Up
DCHS1	10.483	3.2621	0.00931756	0.0304985	Up
ENSSSCG00000055564	26.0646	1.12068	0.00941345	0.0307734	Up
POF1B	9.61385	-3.68284	0.00941508	0.0307734	Down
ENSSSCG00000042020	6.98394	3.00312	0.00944497	0.0308415	Up
ENSSSCG00000041589	7.43917	2.77831	0.00945183	0.0308565	Up
ENSSSCG00000062260	24.6313	1.89356	0.00953618	0.0311021	Up
ENSSSCG00000061755	18.3222	1.75278	0.00955579	0.0311511	Up
TMC5	9.99867	-2.88319	0.00960457	0.0312952	Down
SIM2	77.5321	2.21223	0.009668	0.0314492	Up
ENSSSCG00000061057	16.0966	1.93524	0.00977133	0.0317022	Up
NYAP1	47.9131	1.90563	0.00979834	0.0317671	Up
CNTN3	53.9297	-1.18898	0.00994341	0.0321915	Down
ENSSSCG00000050679	39.8219	-1.60324	0.00995665	0.0322191	Down
STAG3	27.2547	2.75705	0.00997695	0.0322465	Up
DLL4	98.3579	-1.49653	0.0100216	0.0323755	Down
CD79A	19.0479	-1.75094	0.0100611	0.0324852	Down
ENSSSCG00000054670	14.1484	-1.98573	0.0100677	0.0324935	Down
NGF	18.6178	-1.88732	0.0100975	0.032559	Down
GTSF1	44.0978	1.13151	0.0101416	0.032641	Up
ZNF219	104.644	1.27565	0.0103039	0.0330913	Up
MGARP	31.3031	1.2635	0.0103974	0.0333366	Up
ENSSSCG00000044913	137.248	-1.15075	0.0104469	0.0334877	Down
DUSP19	55.2656	1.19741	0.0104531	0.0334951	Up
C4orf33	47.2046	1.33011	0.0104742	0.0335279	Up
SHROOM1	14.4675	2.61734	0.0105686	0.0337902	Up
ENSSSCG00000021941	42.1841	1.44368	0.0106608	0.0339815	Up
PARD6G	52.481	1.42644	0.0107596	0.0342643	Up
TAS1R1	23.7636	2.01157	0.0107641	0.0342708	Up
SH3YL1	209.648	1.5099	0.0107931	0.0343248	Up
ENSSSCG00000053920	48.5295	-1.12892	0.0110942	0.0351083	Down
ENSSSCG00000016704	45.4272	1.1387	0.0111664	0.0352879	Up
BACH2	46.4171	2.18626	0.0112139	0.0353778	Up
ENSSSCG00000046588	76.2167	1.21645	0.0112156	0.0353778	Up
ENSSSCG00000061522	44.7992	-1.52759	0.0112303	0.0353983	Down
CACNB2	8.25396	-2.37343	0.0112325	0.0353983	Down
DIRAS1	46.7122	-1.45203	0.0112834	0.035534	Down
TRIM65	46.6153	1.13154	0.0113195	0.0356231	Up
MYOM3	27.0798	2.36124	0.0113532	0.0357208	Up
WDR17	10.884	-3.14225	0.011443	0.0359618	Down
ADGB	36.3996	-1.05607	0.0115253	0.0361704	Down
MYPOP	13.2888	2.53893	0.0115635	0.0362736	Up
ENSSSCG00000056037	17.9338	-1.88297	0.0115778	0.0362935	Down
FAM221B	9.1295	2.65393	0.011592	0.0363296	Up
RAB5B	208.811	-1.10824	0.011639	0.0364601	Down
LURAP1L	40.7076	-2.06029	0.0117975	0.0368558	Down
ENSSSCG00000060851	28.9135	2.10298	0.0117994	0.0368558	Up
TRIM62	122.477	1.01059	0.0118508	0.0369877	Up
ENSSSCG00000008599	27.2459	1.38414	0.0119761	0.0372934	Up
ENSSSCG00000042222	19.1721	2.71756	0.0119904	0.0373293	Up
ZNF268	8.71326	2.75359	0.0120295	0.037434	Up
ENSSSCG00000058622	18.8882	2.14776	0.0120458	0.0374418	Up
ENSSSCG00000055840	33.4681	-1.40384	0.0121583	0.0377399	Down
FAM234B	159.371	-1.15795	0.0122762	0.0380801	Down
ENSSSCG00000059577	54.7975	-1.19452	0.0123542	0.0382869	Down
RAC2	30.1736	-1.81507	0.0125887	0.0388987	Down
DACH1	25.3514	2.34245	0.0127088	0.0392433	Up
RAD9B	17.2299	1.1488	0.012753	0.0393619	Up
ENSSSCG00000055166	10.8733	-3.25521	0.0129599	0.0399371	Down
TOX2	97.1381	1.08051	0.0131147	0.0403686	Up
ENSSSCG00000014575	13.3369	1.99714	0.0131737	0.0405229	Up
GNAT2	21.1034	1.31316	0.013178	0.0405269	Up
CCDC39	111.289	1.08072	0.0131981	0.0405704	Up
DPF1	22.5423	-2.02995	0.0134835	0.0412815	Down
ENSSSCG00000056124	7.0499	-2.85554	0.013516	0.0413518	Down
ENSSSCG00000053328	24.7975	-2.00516	0.0135231	0.0413643	Down
MYOM1	23.9441	1.41401	0.0135829	0.0415284	Up
HS3ST6	15.7101	2.30684	0.0136414	0.0416607	Up
ENSSSCG00000062996	142.392	1.30294	0.0139231	0.042369	Up
NKX3-1	29.4925	-1.37347	0.0139928	0.0425337	Down
ENSSSCG00000059746	80.9807	-1.10829	0.0140354	0.0426395	Down
GATA2	26.0831	-1.78039	0.0140523	0.0426765	Down
TNFRSF13B	7.39704	2.21383	0.014291	0.0432281	Up
TMEM92	85.0801	1.30241	0.014321	0.0432901	Up
ADAMTSL1	43.1768	-1.38332	0.0143322	0.0433131	Down
RBPMS2	7.51514	-3.27846	0.0143818	0.0434257	Down
ENSSSCG00000062510	32.2913	1.43465	0.0144267	0.0435036	Up
ENSSSCG00000005916	20.4276	1.5608	0.0144613	0.0435603	Up
ENSSSCG00000044435	8.92942	2.097	0.0144615	0.0435603	Up
PDZD4	13.0927	-2.38375	0.0145058	0.0436745	Down
ENSSSCG00000056319	21.3667	2.14573	0.0146467	0.0440401	Up
TSPAN1	896.552	1.23753	0.0148854	0.0446299	Up
ENSSSCG00000057171	56.109	1.00376	0.0149377	0.0447769	Up
KLHL35	16.4271	-1.83037	0.0149735	0.0448646	Down
GAL3ST1	73.1497	-1.32451	0.0151322	0.0452207	Down
ENSSSCG00000060435	10.6988	1.93874	0.0152006	0.0453932	Up
ENSSSCG00000042027	3.78209	3.08089	0.0152643	0.0455655	Up
ENSSSCG00000055484	18.9719	-2.39654	0.0152978	0.0456316	Down
ENSSSCG00000004839	26.9811	-1.39723	0.0152998	0.0456316	Down
RSKR	35.911	1.1581	0.0153319	0.0457047	Up
ENSSSCG00000058458	7.91008	-2.4962	0.0154667	0.0460286	Down
DHDH	19.639	1.41867	0.0156457	0.0465208	Up
ENSSSCG00000003080	24.6002	-1.77866	0.0156726	0.0465803	Down
ENSSSCG00000032599	33.5163	1.30068	0.0157494	0.046768	Up
CLBA1	56.5022	1.22525	0.0157564	0.0467684	Up
ENSSSCG00000061930	5.08649	2.6965	0.0157639	0.0467806	Up
ENSSSCG00000052017	23.843	2.07249	0.0157685	0.0467839	Up
ENSSSCG00000048792	63.3207	1.61114	0.0157871	0.0468289	Up
ENSSSCG00000053219	20.8205	2.74278	0.0159174	0.0471576	Up
ENSSSCG00000060401	22.7375	1.13025	0.016005	0.0473722	Up
ACSL5	77.1582	-1.22537	0.0161589	0.0477552	Down
KREMEN2	61.7283	1.93738	0.0161665	0.0477672	Up
CTF1	34.9861	1.74518	0.0162478	0.0479865	Up
ODAD2	170.802	1.50021	0.0164403	0.0484408	Up
ENSSSCG00000062149	26.4018	-2.05791	0.0165039	0.0485851	Down
ENSSSCG00000059070	9.76241	-2.79229	0.0166282	0.0489088	Down
ENSSSCG00000052348	22.8087	-1.53226	0.01665	0.0489623	Down
IL5	22.0135	-2.00409	0.0167648	0.0492257	Down
KCNK6	25.63	1.8396	0.0168337	0.0494066	Up
GBP1	15.7956	2.09264	0.0168473	0.0494358	Up
LRRC4B	62.5488	1.19247	0.0168545	0.0494463	Up
ENSSSCG00000051523	42.3293	1.97055	0.0169832	0.0497811	Up
